# Supplementary material for: Bis[2-(cyclo­propyl­imino­meth­yl)-5-methoxy­phenolato]zinc(II)
Source: Acta Crystallogr Sect E Struct Rep Online. 2010 Apr 17;66(Pt 5):m531. doi: 10.1107/S1600536810013541 (PMC2979218; doi:10.1107/S1600536810013541)
Supplement: Supplementary file 2 [file e-66-0m531-Isup2.hkl]

# 
# h,k,l, Fc-squared, Fo-squared, sigma(Fo-squared) and status flag 
# 
data_I
_shelx_title ' Pbcn in Pbcn' 
_shelx_refln_list_code          4 
_shelx_F_calc_maximum      213.78 
_exptl_crystal_F_000       928.00 
_reflns_d_resolution_high  0.7697 
 
loop_ 
 _symmetry_equiv_pos_as_xyz 
 'x, y, z' 
 '-x+1/2, -y+1/2, z+1/2' 
 '-x, y, -z+1/2' 
 'x+1/2, -y+1/2, -z' 
 '-x, -y, -z' 
 'x-1/2, y-1/2, -z-1/2' 
 'x, -y, z-1/2' 
 '-x-1/2, y-1/2, z' 
 
_cell_length_a     8.9646 
_cell_length_b    10.6277 
_cell_length_c    22.3658 
_cell_angle_alpha  90.000 
_cell_angle_beta   90.000 
_cell_angle_gamma  90.000 
 
_shelx_F_squared_multiplier     1.000 
 
loop_ 
 _refln_index_h 
 _refln_index_k 
 _refln_index_l 
 _refln_F_squared_calc 
 _refln_F_squared_meas 
 _refln_F_squared_sigma 
 _refln_observed_status 
   2   0   0     2865.01     2763.05     47.61 o 
   4   0   0     1958.12     2145.61     33.89 o 
   6   0   0     1085.86      980.54     49.92 o 
   8   0   0       98.54       66.56     23.30 o 
  10   0   0      579.78      700.56     61.57 o 
   1   1   0     8812.20     8456.65    132.67 o 
   3   1   0     1273.66     1348.76     24.54 o 
   5   1   0     7045.09     6979.24    100.27 o 
   7   1   0     1200.63     1194.13     97.14 o 
   9   1   0      104.94       99.30     20.11 o 
  11   1   0      141.23      195.61     31.03 o 
   0   2   0    16009.91    12374.25    275.82 o 
   2   2   0     3768.81     4227.39     69.84 o 
   4   2   0     7079.28     6790.68     82.53 o 
   6   2   0     1452.08     1448.09     44.39 o 
   8   2   0        3.37        2.05     13.23 o 
  10   2   0      206.09      207.79     62.19 o 
   1   3   0     2320.07     2563.90     34.70 o 
   3   3   0     2388.59     2368.86     34.92 o 
   5   3   0      118.70      124.46      7.95 o 
   7   3   0     5395.87     5284.18    112.47 o 
   9   3   0        0.76      -15.39     14.71 o 
  11   3   0        8.86       11.84     21.85 o 
   0   4   0      552.39      472.73     16.76 o 
   2   4   0     2274.42     2098.71     36.15 o 
   4   4   0      149.10      181.50     12.85 o 
   6   4   0       53.04       53.16     13.19 o 
   8   4   0      156.67      109.91     19.94 o 
  10   4   0       42.66       48.84     20.29 o 
   1   5   0     1932.75     2050.96     32.47 o 
   3   5   0      734.41      886.64     24.41 o 
   5   5   0       11.54       28.91      6.87 o 
   7   5   0        8.02       18.33     13.93 o 
   9   5   0        1.92      -10.80     15.81 o 
   0   6   0     1079.44     1033.24     31.27 o 
   2   6   0      624.44      628.74     17.26 o 
   4   6   0      464.56      552.51     18.40 o 
   6   6   0      641.75      607.11     31.14 o 
   8   6   0       81.60       65.83     19.25 o 
  10   6   0        1.31       14.06     20.66 o 
   1   7   0      391.77      386.53     14.32 o 
   3   7   0      325.55      358.30     15.48 o 
   5   7   0      782.28      792.85     31.71 o 
   7   7   0      379.82      436.42     26.78 o 
   9   7   0       18.36       30.12     19.19 o 
   0   8   0     2058.17     1841.47     53.46 o 
   2   8   0      594.96      641.34     24.74 o 
   4   8   0     1089.82      990.64     27.17 o 
   6   8   0      221.39      303.80     26.27 o 
   8   8   0      172.66      169.58     26.23 o 
   1   9   0     1564.30     1540.37     63.57 o 
   3   9   0      503.74      544.61     25.37 o 
   5   9   0      240.31      210.16     21.65 o 
   7   9   0      103.02       65.65     20.14 o 
   0  10   0     1397.55     1396.55     76.13 o 
   2  10   0      657.00      640.34     37.03 o 
   4  10   0      370.57      395.86     24.42 o 
   6  10   0      173.61      103.59     33.28 o 
   8  10   0       12.45       46.18     32.45 o 
   1  11   0      345.68      404.24     33.50 o 
   3  11   0      302.09      272.97     58.03 o 
   5  11   0       70.88       48.35     24.96 o 
   0  12   0      236.57      198.85     42.43 o 
   2  12   0      115.01      142.43     26.46 o 
   4  12   0       35.76       58.41     38.90 o 
   1  13   0       21.44       47.15     22.17 o 
   3  13   0        2.30       -6.66     28.29 o 
   1   1   1      567.94      581.87     10.77 o 
   2   1   1      752.85      800.26     10.08 o 
   3   1   1     1551.35     1613.68     23.90 o 
   4   1   1       64.96       70.71      3.27 o 
   5   1   1      286.53      299.22     10.62 o 
   6   1   1      577.86      618.14     32.24 o 
   7   1   1        4.02        8.80      7.58 o 
   8   1   1      115.35      141.64     14.31 o 
   9   1   1       89.41       69.72     13.45 o 
  10   1   1        0.81        5.95     12.06 o 
  11   1   1        3.73       -5.01     13.87 o 
   0   2   1     1624.72     1915.28     52.63 o 
   1   2   1    12618.13    12393.09    113.08 o 
   2   2   1    10383.71    10063.87     86.52 o 
   3   2   1      719.74      736.24     10.32 o 
   4   2   1     1077.32     1080.35     13.93 o 
   5   2   1        6.86        6.84      2.78 o 
   6   2   1      212.24      223.48     13.41 o 
   7   2   1       20.02       36.50      9.21 o 
   8   2   1      123.53      112.11     13.67 o 
   9   2   1       11.82       17.82     11.67 o 
  10   2   1       23.66       29.43     13.45 o 
  11   2   1        4.97      -15.26     13.84 o 
   1   3   1     7485.67     7522.42     66.91 o 
   2   3   1      878.76      825.92     13.38 o 
   3   3   1     7597.27     7622.14     69.38 o 
   4   3   1      326.41      347.15      8.03 o 
   5   3   1      835.24      844.17     13.45 o 
   6   3   1        9.15       12.42      7.04 o 
   7   3   1      308.23      326.91     25.04 o 
   8   3   1       23.42        2.28      9.80 o 
   9   3   1      349.06      339.26     21.38 o 
  10   3   1        1.79        2.06     12.74 o 
  11   3   1       36.46       33.47     15.74 o 
   0   4   1      351.77      324.43      8.53 o 
   1   4   1      384.88      449.60     10.34 o 
   2   4   1    13528.55    13229.20    115.72 o 
   3   4   1      414.93      439.67     11.02 o 
   4   4   1     3312.32     3138.12     32.86 o 
   5   4   1       19.48       18.72      3.89 o 
   6   4   1     1034.62      972.92     29.06 o 
   7   4   1      181.25      206.34     15.43 o 
   8   4   1      408.15      448.81     26.16 o 
   9   4   1       12.30      -15.29     10.65 o 
  10   4   1       45.40        5.13     17.45 o 
  11   4   1        1.66      -19.39     13.55 o 
   1   5   1     1952.42     1727.18     24.18 o 
   2   5   1        5.47        3.85      2.90 o 
   3   5   1     4339.82     4166.43     58.48 o 
   4   5   1      538.94      548.40     13.93 o 
   5   5   1     1980.63     1887.75     23.33 o 
   6   5   1      219.05      230.71     15.53 o 
   7   5   1     1019.50      992.73     49.69 o 
   8   5   1       66.77       67.70     13.02 o 
   9   5   1      339.56      363.77     25.52 o 
  10   5   1        0.46        4.48     13.77 o 
   0   6   1      350.12      354.57      9.49 o 
   1   6   1       22.23       23.24      3.90 o 
   2   6   1     3461.10     3301.07     35.05 o 
   3   6   1      211.77      230.05      8.45 o 
   4   6   1     2259.54     2129.47     27.29 o 
   5   6   1       11.66       15.95      4.66 o 
   6   6   1      641.83      608.64     19.18 o 
   7   6   1       52.94       46.84     11.71 o 
   8   6   1      477.49      453.29     34.05 o 
   9   6   1        3.48        1.67     11.97 o 
  10   6   1       17.73        3.47     20.62 o 
   1   7   1      935.14      895.66     16.77 o 
   2   7   1      195.02      216.95      8.30 o 
   3   7   1     1435.66     1336.30     20.72 o 
   4   7   1       56.86       62.76      6.51 o 
   5   7   1      178.99      215.63      8.73 o 
   6   7   1       17.21       17.62      7.62 o 
   7   7   1      208.50      189.14     16.59 o 
   8   7   1       21.49       -2.83     12.43 o 
   9   7   1      173.21      178.94     23.05 o 
  10   7   1        3.47       11.95     21.15 o 
   0   8   1      849.35      880.28     23.51 o 
   1   8   1       19.80       15.40      5.53 o 
   2   8   1      691.63      624.59     21.80 o 
   3   8   1       15.04        1.95      5.20 o 
   4   8   1      175.65      194.65     11.22 o 
   5   8   1       37.31       30.26      6.67 o 
   6   8   1       22.20       30.53      9.51 o 
   7   8   1       14.08       29.11     11.99 o 
   8   8   1       27.32       27.13     13.02 o 
   9   8   1        0.00        7.75     13.46 o 
   1   9   1      152.23      149.11     17.07 o 
   2   9   1        7.93       12.43      6.26 o 
   3   9   1      178.63      184.11     11.81 o 
   4   9   1       39.50       44.72      9.49 o 
   5   9   1       91.07       93.75     13.27 o 
   6   9   1        9.91       24.32     13.30 o 
   7   9   1        3.72       15.82     14.81 o 
   8   9   1        4.77        5.60     15.63 o 
   0  10   1       12.42       14.51     15.10 o 
   1  10   1       16.66       17.89     10.17 o 
   2  10   1       54.29       69.07     10.64 o 
   3  10   1        0.06       -5.02      7.55 o 
   4  10   1        0.07       -3.14      8.19 o 
   5  10   1       10.04       -2.00      9.10 o 
   6  10   1        2.60       21.23     17.64 o 
   7  10   1       16.12       12.61     18.82 o 
   8  10   1       23.45       23.45     21.47 o 
   1  11   1       85.06       79.43     17.71 o 
   2  11   1        0.19       -5.93     10.21 o 
   3  11   1       81.01       86.05     15.18 o 
   4  11   1        0.12       -1.75     10.27 o 
   5  11   1       33.66       32.83     13.22 o 
   7  11   1        0.60       -2.91     23.30 o 
   0  12   1       25.15       47.22     19.41 o 
   1  12   1        0.66        0.63     11.34 o 
   2  12   1      569.55      633.45     59.03 o 
   3  12   1       46.29       33.32     13.16 o 
   4  12   1        2.10       14.02     12.89 o 
   5  12   1        0.87        6.91     13.84 o 
   1  13   1       83.51       69.01     17.38 o 
   2  13   1       13.36       -5.83     13.56 o 
   3  13   1      112.36      134.18     29.27 o 
   0   0   2    23528.02    21378.40    465.10 o 
   1   0   2    11139.37    10739.99    168.39 o 
   2   0   2     4098.25     3907.20     62.96 o 
   3   0   2      425.65      534.50     18.22 o 
   4   0   2    12887.95    13072.56    173.97 o 
   5   0   2      679.67      701.73     16.14 o 
   6   0   2     1442.78     1246.52     45.35 o 
   7   0   2        0.12       -1.74     10.54 o 
   8   0   2       48.22       39.84     30.37 o 
   9   0   2      166.24      147.78     22.30 o 
  10   0   2      485.50      486.33     36.47 o 
  11   0   2        0.48       25.76     29.33 o 
   1   1   2    29923.87    28163.29    352.40 o 
   2   1   2     9716.69     7931.04    682.61 o 
   3   1   2     5297.11     5113.71     43.62 o 
   4   1   2        1.80        3.06      2.31 o 
   5   1   2     1742.25     1691.76     23.22 o 
   6   1   2      107.52      107.82     12.97 o 
   7   1   2     1257.37     1185.41     38.55 o 
   8   1   2       23.87       24.15     10.19 o 
   9   1   2       17.36       11.06     10.76 o 
  10   1   2        2.17      -12.14     12.17 o 
  11   1   2      127.85      148.34     28.71 o 
   0   2   2    45699.75    40344.45    609.04 o 
   1   2   2     1099.23     1548.71     18.37 o 
   2   2   2      480.77      520.25     14.82 o 
   3   2   2      914.03      886.47     15.62 o 
   4   2   2     2262.30     2097.34     22.28 o 
   5   2   2      518.69      591.98     12.87 o 
   6   2   2     2330.28     2338.75     36.29 o 
   7   2   2       11.49       19.04      9.07 o 
   8   2   2      339.82      327.76     32.41 o 
   9   2   2      139.76      133.88     19.45 o 
  10   2   2      216.59      226.61     20.65 o 
  11   2   2        0.05      -16.63     13.83 o 
   1   3   2       35.35       34.92      3.13 o 
   2   3   2     2229.52     2225.60     24.68 o 
   3   3   2     3724.61     3623.24     36.85 o 
   4   3   2      116.14      100.92      5.05 o 
   5   3   2     2072.67     1920.27     23.31 o 
   6   3   2      645.63      684.77     18.72 o 
   7   3   2      422.71      405.37     22.46 o 
   8   3   2      323.39      307.07     18.89 o 
   9   3   2       19.93       16.92     11.73 o 
  10   3   2        0.13        0.60     12.53 o 
  11   3   2       19.50       17.57     15.68 o 
   0   4   2       12.67       32.94      3.63 o 
   1   4   2       48.58       27.52      4.01 o 
   2   4   2       66.42      101.49      5.36 o 
   3   4   2       31.76       16.31      3.27 o 
   4   4   2      378.65      398.93      9.47 o 
   5   4   2       43.73       36.18      4.60 o 
   6   4   2      488.31      457.91     16.40 o 
   7   4   2       52.03       54.71     10.69 o 
   8   4   2       37.81       38.12     11.66 o 
   9   4   2        9.39       17.32     12.24 o 
  10   4   2        3.02       -9.01     11.92 o 
  11   4   2        2.94      -18.42     13.48 o 
   1   5   2       60.78       66.70      4.25 o 
   2   5   2      601.14      697.54     13.29 o 
   3   5   2        9.78       16.81      4.35 o 
   4   5   2      138.78      130.92      6.65 o 
   5   5   2      779.40      841.56     15.37 o 
   6   5   2       29.88       13.98      6.69 o 
   7   5   2       65.85       62.69     11.29 o 
   8   5   2       63.30       33.65     17.17 o 
   9   5   2        0.03       -0.65     13.63 o 
  10   5   2       25.09       30.84     14.85 o 
   0   6   2     1787.64     1891.40     29.68 o 
   1   6   2      945.13     1071.32     17.11 o 
   2   6   2        9.90       12.52      3.77 o 
   3   6   2       25.78        9.58      4.50 o 
   4   6   2      341.94      390.91     11.18 o 
   5   6   2       12.75       10.54      4.51 o 
   6   6   2      519.52      524.64     16.83 o 
   7   6   2       16.07        5.76      8.04 o 
   8   6   2       43.24       46.38     11.34 o 
   9   6   2       12.04       31.38     13.71 o 
  10   6   2        6.13        5.31     13.65 o 
   1   7   2     1194.41     1114.83     19.12 o 
   2   7   2        1.34        0.18      3.75 o 
   3   7   2      581.35      595.67     19.36 o 
   4   7   2      177.34      179.78      8.18 o 
   5   7   2      258.15      285.07     12.15 o 
   6   7   2        8.06        6.56      8.08 o 
   7   7   2      244.38      268.43     18.61 o 
   8   7   2        0.67       12.80     11.77 o 
   9   7   2       46.94       41.22     14.02 o 
  10   7   2        0.23       -8.66     21.47 o 
   0   8   2      800.17      721.99     26.00 o 
   1   8   2       81.56       77.90      7.80 o 
   2   8   2      803.03      849.60     23.69 o 
   3   8   2      106.26      126.73      8.69 o 
   4   8   2      763.43      718.21     20.88 o 
   5   8   2       13.00       16.94      6.20 o 
   6   8   2      483.81      506.19     16.96 o 
   7   8   2       20.01       37.28     10.75 o 
   8   8   2      109.31      108.12     27.20 o 
   9   8   2       22.09       30.14     14.58 o 
   1   9   2     1271.33     1249.88     28.92 o 
   2   9   2        0.21       -1.69      6.59 o 
   3   9   2      825.11      787.68     23.30 o 
   4   9   2        5.41        2.13      7.29 o 
   5   9   2      286.51      291.38     13.97 o 
   6   9   2       11.34        2.14      9.57 o 
   7   9   2      174.98      177.67     21.49 o 
   8   9   2       36.55       24.40     16.49 o 
   0  10   2     1415.98     1502.34     55.45 o 
   1  10   2        2.31        3.40      7.94 o 
   2  10   2      366.10      356.90     17.78 o 
   3  10   2       70.84       77.09     11.39 o 
   4  10   2      350.47      367.27     18.61 o 
   5  10   2        0.79       -3.16      8.96 o 
   6  10   2      103.76       81.95     32.45 o 
   7  10   2        0.30       37.44     27.46 o 
   1  11   2      647.78      711.64     29.66 o 
   2  11   2        2.58       -4.27     10.13 o 
   3  11   2       96.86      111.74     15.85 o 
   4  11   2       31.53       31.81     10.88 o 
   5  11   2      162.68      189.26     16.28 o 
   6  11   2        5.67       12.48     26.62 o 
   0  12   2      158.78       87.41     22.63 o 
   1  12   2        5.34      -10.72     10.60 o 
   2  12   2       27.83       33.96     13.81 o 
   3  12   2        6.82        8.48     12.12 o 
   4  12   2      107.06       93.52     16.87 o 
   5  12   2        1.00        9.14     15.85 o 
   1  13   2       21.88       13.25     14.49 o 
   2  13   2        1.96       -8.77     13.87 o 
   3  13   2       11.90        7.90     32.86 o 
   1   1   3     6054.47     5489.04     83.63 o 
   2   1   3    30129.58    29490.23    215.08 o 
   3   1   3      697.86      756.38     16.14 o 
   4   1   3      109.62      104.33      5.35 o 
   5   1   3       31.14       45.26      4.98 o 
   6   1   3       77.24       90.80      9.46 o 
   7   1   3      298.23      306.12     16.65 o 
   8   1   3      139.05      152.89     15.11 o 
   9   1   3        0.37        1.82     11.06 o 
  10   1   3        8.94       -2.60     12.42 o 
  11   1   3        7.33       -3.47     14.45 o 
   0   2   3     2411.70     2759.27     37.41 o 
   1   2   3    14286.54    12239.35   1144.61 o 
   2   2   3    15033.69    15153.13    128.35 o 
   3   2   3      250.51      217.70      6.91 o 
   4   2   3      874.56      841.07     12.05 o 
   5   2   3      313.59      363.79      7.83 o 
   6   2   3      198.65      200.67      9.20 o 
   7   2   3      167.46      195.99     19.82 o 
   8   2   3      434.94      393.63     32.73 o 
   9   2   3      253.17      257.13     19.18 o 
  10   2   3       51.80       44.51     15.10 o 
  11   2   3        0.16      -10.68     13.93 o 
   1   3   3    10187.37    10149.42     88.67 o 
   2   3   3      706.16      633.41      9.86 o 
   3   3   3     4069.48     4402.12     40.74 o 
   4   3   3      808.80      812.31     12.73 o 
   5   3   3     1593.87     1512.63     19.40 o 
   6   3   3      375.57      376.50     12.23 o 
   7   3   3      357.52      425.28     19.54 o 
   8   3   3        4.09       13.31      9.88 o 
   9   3   3      145.87      161.74     18.49 o 
  10   3   3       24.59       34.45     13.80 o 
  11   3   3        1.11       -1.68     17.05 o 
   0   4   3     3544.69     3444.31     41.24 o 
   1   4   3      176.20      210.36      6.77 o 
   2   4   3     3756.58     3496.73     40.55 o 
   3   4   3       11.94        2.69      3.00 o 
   4   4   3     2607.77     2614.69     28.96 o 
   5   4   3      951.91      928.11     15.36 o 
   6   4   3     1335.96     1355.95     32.81 o 
   7   4   3        2.98       -4.78      7.73 o 
   8   4   3      921.75      973.20     55.47 o 
   9   4   3       17.12       18.20     11.19 o 
  10   4   3       75.54       73.74     16.27 o 
  11   4   3        1.94        4.49     15.08 o 
   1   5   3     3946.13     3858.73     37.40 o 
   2   5   3      996.21     1151.37     17.96 o 
   3   5   3     5859.93     5901.58     54.87 o 
   4   5   3        5.11       -0.76      3.28 o 
   5   5   3     2292.56     2294.12     26.79 o 
   6   5   3      215.71      186.95      9.86 o 
   7   5   3       94.40      104.66     12.75 o 
   8   5   3        0.13        1.64     10.19 o 
   9   5   3      354.03      375.07     23.04 o 
  10   5   3        2.13       11.01     13.38 o 
   0   6   3      410.80      371.48     11.50 o 
   1   6   3      664.15      712.19     12.39 o 
   2   6   3     3229.23     3057.20     33.24 o 
   3   6   3      477.40      487.41     15.51 o 
   4   6   3      843.64      806.44     20.74 o 
   5   6   3       10.48        5.89      4.92 o 
   6   6   3     1054.75      994.61     23.97 o 
   7   6   3        0.05       -2.08      9.43 o 
   8   6   3      395.87      412.94     23.08 o 
   9   6   3        6.51        9.10     12.45 o 
  10   6   3       50.00       51.08     16.45 o 
   1   7   3     1720.14     1617.51     24.12 o 
   2   7   3       63.37       49.99      6.09 o 
   3   7   3     1718.36     1700.98     24.08 o 
   4   7   3      118.49      146.67     10.23 o 
   5   7   3      260.28      265.90     11.05 o 
   6   7   3       65.18       80.80      9.71 o 
   7   7   3      146.81      163.55     16.08 o 
   8   7   3       10.72        5.69     12.87 o 
   9   7   3       17.39        2.54     13.29 o 
   0   8   3       29.61       14.46     11.20 o 
   1   8   3       91.79      101.39     11.95 o 
   2   8   3      869.73      848.44     18.12 o 
   3   8   3       23.64       34.30      6.51 o 
   4   8   3       95.13       77.21      8.29 o 
   5   8   3       17.86       12.77      6.80 o 
   6   8   3       12.93       26.22      9.62 o 
   7   8   3        4.67        7.88     11.23 o 
   8   8   3       66.62       59.90     14.78 o 
   9   8   3        1.29      -11.65     15.39 o 
   1   9   3      104.51       97.56     22.53 o 
   2   9   3        8.07       -0.63      7.01 o 
   3   9   3       16.04       14.50      8.16 o 
   4   9   3       76.59       65.45      9.37 o 
   5   9   3       24.91       18.84      7.88 o 
   6   9   3        0.50       -1.19      8.86 o 
   7   9   3        4.03        6.69     14.36 o 
   8   9   3        0.51       11.08     15.36 o 
   0  10   3        4.15        7.49     14.71 o 
   1  10   3       24.96       20.42      8.52 o 
   2  10   3       85.23       81.13     12.77 o 
   3  10   3       49.54       76.70     11.25 o 
   4  10   3        4.86        1.45     10.88 o 
   5  10   3        1.47       -1.63      9.47 o 
   6  10   3       31.50       22.37     14.32 o 
   7  10   3       25.40       59.49     32.45 o 
   1  11   3      146.48      150.70     16.80 o 
   2  11   3        3.48        4.18      9.11 o 
   3  11   3       37.70       45.89     11.29 o 
   4  11   3        1.26       -0.53      9.43 o 
   5  11   3       19.36        6.82     12.12 o 
   6  11   3        7.98       -6.87     13.73 o 
   0  12   3       18.15       17.52     20.18 o 
   1  12   3       43.90       24.62     12.89 o 
   2  12   3      145.06      151.44     18.61 o 
   3  12   3       90.72       67.32     15.07 o 
   4  12   3      100.32       88.23     16.16 o 
   5  12   3        0.79        0.62     16.05 o 
   1  13   3      181.95      191.70     21.89 o 
   2  13   3        5.68        9.93     20.88 o 
   3  13   3       46.14       49.51     32.03 o 
   0   0   4     3639.06     4157.62     99.01 o 
   1   0   4     1317.19     1640.12     26.04 o 
   2   0   4     2230.27     2382.86     28.37 o 
   3   0   4      179.17      176.04      8.96 o 
   4   0   4     2908.02     2506.59     43.85 o 
   5   0   4      194.36      217.07     12.37 o 
   6   0   4     4382.68     4560.51     69.60 o 
   7   0   4       64.93       43.46     13.82 o 
   8   0   4     1207.92     1190.09    116.90 o 
   9   0   4       89.10       78.34     20.57 o 
  10   0   4      106.49       50.86     20.37 o 
  11   0   4       18.82       16.52     23.92 o 
   1   1   4    12334.93    12711.36    130.95 o 
   2   1   4      196.76      206.35      4.60 o 
   3   1   4     8437.17     7951.38     65.93 o 
   4   1   4     2444.04     2543.64     31.37 o 
   5   1   4     1850.83     1643.74     22.45 o 
   6   1   4      384.66      387.37     15.98 o 
   7   1   4      677.46      685.41     49.54 o 
   8   1   4       96.20      118.11     13.92 o 
   9   1   4      126.58      137.55     15.90 o 
  10   1   4      104.94       96.00     16.42 o 
  11   1   4      142.36      112.34     19.40 o 
   0   2   4      448.16      489.06     12.65 o 
   1   2   4     4161.32     4703.88     52.02 o 
   2   2   4     2117.67     1868.10     19.25 o 
   3   2   4     1194.91     1398.26     18.94 o 
   4   2   4     7173.36     7083.58     61.23 o 
   5   2   4       35.42       22.58      4.67 o 
   6   2   4     1753.60     1635.85     26.78 o 
   7   2   4       36.39       51.73     11.29 o 
   8   2   4      235.91      249.37     17.76 o 
   9   2   4       16.91       12.53     11.52 o 
  10   2   4       43.91       48.12     22.40 o 
  11   2   4       19.38        6.21     14.89 o 
   1   3   4    15460.77    15485.92    132.27 o 
   2   3   4     2617.76     2856.17     29.70 o 
   3   3   4      161.67      164.87      8.49 o 
   4   3   4       63.75       91.93      4.85 o 
   5   3   4      236.90      215.81      8.09 o 
   6   3   4        1.64        3.39      4.93 o 
   7   3   4       10.02       19.21      8.80 o 
   8   3   4        1.56        0.79      9.61 o 
   9   3   4       99.18       87.02     14.91 o 
  10   3   4        3.65      -12.69     12.48 o 
  11   3   4       31.07        2.97     14.76 o 
   0   4   4     1545.82     1417.81     25.19 o 
   1   4   4      382.82      349.88      8.35 o 
   2   4   4        4.27        1.00      2.57 o 
   3   4   4     2048.85     2133.31     22.94 o 
   4   4   4      375.08      365.85      9.20 o 
   5   4   4      196.70      222.03      7.60 o 
   6   4   4      407.59      413.54     12.73 o 
   7   4   4       11.17        6.67      8.61 o 
   8   4   4       11.72        3.18     10.26 o 
   9   4   4        6.27       -5.42     11.14 o 
  10   4   4        2.76        7.74     12.04 o 
  11   4   4        5.70       23.98     16.23 o 
   1   5   4        2.44        3.81      3.06 o 
   2   5   4      193.70      196.85      7.70 o 
   3   5   4      243.96      312.05      8.87 o 
   4   5   4       61.39       60.44      6.76 o 
   5   5   4      149.87      159.01      9.05 o 
   6   5   4      153.98      126.24      8.77 o 
   7   5   4      140.09      138.46     15.76 o 
   8   5   4       21.11       20.86      9.53 o 
   9   5   4        8.89        8.88     12.43 o 
  10   5   4        0.32      -18.43     12.29 o 
   0   6   4     1830.15     1822.80     33.13 o 
   1   6   4       50.12       42.49      4.80 o 
   2   6   4      386.10      376.60     11.94 o 
   3   6   4      430.90      375.72     10.25 o 
   4   6   4      493.58      491.84     12.62 o 
   5   6   4       57.91       54.76     10.94 o 
   6   6   4       15.14       18.20      7.50 o 
   7   6   4        4.02        3.91     10.04 o 
   8   6   4       14.39       14.44     10.98 o 
   9   6   4       10.40        5.21     12.25 o 
  10   6   4       29.60       35.24     15.09 o 
   1   7   4      482.63      428.67     12.15 o 
   2   7   4      202.14      181.93      8.83 o 
   3   7   4     1200.90     1157.50     21.06 o 
   4   7   4       59.26       47.23      6.92 o 
   5   7   4      822.40      837.41     19.20 o 
   6   7   4        7.32        5.84      7.33 o 
   7   7   4      189.34      190.10     21.07 o 
   8   7   4       18.00       10.49     12.05 o 
   9   7   4        0.79       -5.26     12.80 o 
   0   8   4     4598.83     4581.61     68.89 o 
   1   8   4      111.84       75.76      8.22 o 
   2   8   4      282.07      268.11     12.31 o 
   3   8   4       66.08       78.16      8.92 o 
   4   8   4      424.49      418.42     14.43 o 
   5   8   4      124.68      113.80      8.92 o 
   6   8   4      435.54      412.48     17.15 o 
   7   8   4       13.03       23.89     11.51 o 
   8   8   4       17.75        2.96     12.75 o 
   9   8   4       11.94        1.19     13.94 o 
   1   9   4     1211.26     1211.42     29.00 o 
   2   9   4        4.39       10.51      7.46 o 
   3   9   4      330.26      321.90     16.55 o 
   4   9   4       96.67      105.60     11.28 o 
   5   9   4      461.96      483.89     25.12 o 
   6   9   4       24.23       22.32     10.19 o 
   7   9   4      279.18      302.97     21.46 o 
   8   9   4        0.04       19.52     16.28 o 
   0  10   4     1299.58     1276.10     51.18 o 
   1  10   4       67.75       83.13     11.43 o 
   2  10   4      160.07      151.88     13.38 o 
   3  10   4       21.90       27.06      9.36 o 
   4  10   4      433.61      376.52     29.96 o 
   5  10   4       11.02       16.69     10.92 o 
   6  10   4      192.87      228.91     38.07 o 
   7  10   4       51.40       24.54     29.12 o 
   1  11   4      286.16      278.88     17.93 o 
   2  11   4       44.80       24.57     10.22 o 
   3  11   4      156.39      159.44     14.81 o 
   4  11   4       16.32       21.09     10.56 o 
   5  11   4      152.51      127.13     16.90 o 
   6  11   4        1.34       -6.39     18.66 o 
   0  12   4      249.47      143.49     44.10 o 
   1  12   4        0.46       -0.08     11.37 o 
   2  12   4       42.58       38.49     13.42 o 
   3  12   4       17.12        8.92     13.01 o 
   4  12   4       59.72       98.44     17.26 o 
   5  12   4        0.12        0.21     13.62 o 
   1  13   4       11.18       27.70     15.73 o 
   2  13   4        1.58        2.58     19.98 o 
   3  13   4       39.08      -10.82     31.20 o 
   1   1   5      156.96       98.92      4.46 o 
   2   1   5      504.76      432.57     11.92 o 
   3   1   5     1941.50     1936.64     20.14 o 
   4   1   5      762.27      786.77     11.78 o 
   5   1   5      226.67      224.19      9.16 o 
   6   1   5       77.25       75.55      6.43 o 
   7   1   5       36.10       40.80      9.89 o 
   8   1   5        0.75        8.03      9.33 o 
   9   1   5      123.76      118.57     15.63 o 
  10   1   5       55.98       23.97     13.52 o 
  11   1   5        0.22        4.64     15.06 o 
   0   2   5     6035.67     5454.24    114.80 o 
   1   2   5      644.13      629.25     12.26 o 
   2   2   5     6522.97     6511.25     59.31 o 
   3   2   5     1819.46     1890.74     20.54 o 
   4   2   5      364.21      357.94      7.51 o 
   5   2   5        2.52       12.30      6.45 o 
   6   2   5      521.11      562.09     17.65 o 
   7   2   5       74.63       83.43     13.22 o 
   8   2   5      444.04      447.46     36.57 o 
   9   2   5       41.26       27.21     12.51 o 
  10   2   5        0.74       -7.13     12.45 o 
  11   2   5        0.02      -20.72     13.81 o 
   1   3   5      966.87      878.15     14.61 o 
   2   3   5     2030.18     2040.86     35.55 o 
   3   3   5     4016.23     4233.29     39.80 o 
   4   3   5       75.29       67.10      6.41 o 
   5   3   5     1366.56     1336.39     21.18 o 
   6   3   5       51.50       57.83      6.58 o 
   7   3   5      777.61      740.09     24.91 o 
   8   3   5       59.41       66.04     12.58 o 
   9   3   5      431.44      417.47     35.79 o 
  10   3   5        0.23        7.46     13.36 o 
  11   3   5        1.94       24.25     13.87 o 
   0   4   5      374.89      267.57     18.97 o 
   1   4   5       19.25        8.54      2.88 o 
   2   4   5    13537.10    13716.93    113.10 o 
   3   4   5     2444.91     2514.47     28.64 o 
   4   4   5     2520.36     2489.37     28.13 o 
   5   4   5       50.93       54.76      5.45 o 
   6   4   5      489.86      502.71     14.01 o 
   7   4   5        8.70        6.07      7.47 o 
   8   4   5      473.98      466.45     20.44 o 
   9   4   5        8.63       13.74     10.53 o 
  10   4   5       22.72       18.45     13.78 o 
   1   5   5     3714.53     3554.21     36.03 o 
   2   5   5      120.94      158.85      6.19 o 
   3   5   5     1797.90     1731.39     21.08 o 
   4   5   5      338.25      343.30      9.71 o 
   5   5   5     1970.14     1904.29     27.45 o 
   6   5   5       69.72       82.68      7.92 o 
   7   5   5      584.56      632.31     42.75 o 
   8   5   5        9.20       10.91     10.16 o 
   9   5   5      179.42      163.83     18.18 o 
  10   5   5        1.33        2.84     13.18 o 
   0   6   5     3535.01     3595.52     46.68 o 
   1   6   5       15.46       21.23      4.29 o 
   2   6   5     6197.63     5888.64     60.32 o 
   3   6   5       53.01       58.21      6.24 o 
   4   6   5      853.44      880.35     17.99 o 
   5   6   5      620.49      617.56     17.45 o 
   6   6   5       91.73       82.43      9.25 o 
   7   6   5       28.25       10.97     10.30 o 
   8   6   5      118.04      146.04     16.47 o 
   9   6   5        1.33        8.72     12.28 o 
  10   6   5       55.99       31.01     14.48 o 
   1   7   5      815.32      788.10     18.53 o 
   2   7   5       37.31       32.59      5.62 o 
   3   7   5      672.02      646.70     17.53 o 
   4   7   5       82.50       76.43      7.39 o 
   5   7   5     1036.54     1052.61     23.73 o 
   6   7   5       12.37        8.35      7.23 o 
   7   7   5       58.65       79.19     13.37 o 
   8   7   5        7.66        7.91     12.25 o 
   9   7   5       92.87       90.58     17.20 o 
   0   8   5      384.24      425.49     18.04 o 
   1   8   5        2.79       -3.61      5.34 o 
   2   8   5      407.57      403.91     14.76 o 
   3   8   5        0.46        1.15      5.65 o 
   4   8   5      106.36       81.83      9.17 o 
   5   8   5        0.34        2.54      7.29 o 
   6   8   5      116.03      134.42     13.50 o 
   7   8   5        2.06        3.10     11.27 o 
   8   8   5       18.10        9.89     14.83 o 
   9   8   5       13.04       17.82     14.62 o 
   1   9   5       31.02       45.85      9.17 o 
   2   9   5      184.73      207.07     15.03 o 
   3   9   5       35.50       31.10      7.69 o 
   4   9   5        0.05       -5.31      6.75 o 
   5   9   5       88.17       72.40     10.27 o 
   6   9   5        1.97      -12.38     10.61 o 
   7   9   5        4.39        8.70     14.22 o 
   8   9   5        0.12       -2.82     15.00 o 
   0  10   5       27.26       49.56     17.64 o 
   1  10   5      204.94      233.91     15.64 o 
   2  10   5        0.12        9.81      8.03 o 
   3  10   5       30.38       40.79     10.03 o 
   4  10   5       43.77       34.89     10.45 o 
   5  10   5       22.53       27.09     10.92 o 
   6  10   5       16.75       33.46     15.90 o 
   7  10   5        0.31        4.71     18.50 o 
   1  11   5       78.65       68.92     12.55 o 
   2  11   5       53.30       47.04     11.37 o 
   3  11   5       53.98       78.71     12.84 o 
   4  11   5        0.02        5.99      9.72 o 
   5  11   5       19.24       19.52     13.43 o 
   6  11   5        0.31        9.89     19.11 o 
   0  12   5      119.20      144.68     25.88 o 
   1  12   5        0.59       -7.00     11.34 o 
   2  12   5       28.21        6.59     14.83 o 
   3  12   5        0.08        2.18     11.08 o 
   4  12   5       68.11       67.37     14.19 o 
   5  12   5        1.50        9.16     14.44 o 
   1  13   5       53.30       65.38     23.67 o 
   2  13   5       28.88       29.54     32.86 o 
   0   0   6      117.72      246.16     11.89 o 
   1   0   6      366.04      274.23     11.69 o 
   2   0   6     6758.85     6932.03     82.34 o 
   3   0   6     1256.16     1211.98     18.78 o 
   4   0   6     6981.28     6075.39     78.74 o 
   5   0   6      253.10      302.41     15.41 o 
   6   0   6     3030.83     2859.71    102.28 o 
   7   0   6       79.41       84.45     16.76 o 
   8   0   6      651.87      674.00     56.16 o 
   9   0   6        4.80       -9.42     14.25 o 
  10   0   6        1.47      -15.97     32.45 o 
  11   0   6       21.79        1.79     22.43 o 
   1   1   6     1781.39     1796.50     18.83 o 
   2   1   6        0.18        0.93      1.71 o 
   3   1   6     2835.21     2600.62     24.52 o 
   4   1   6     2432.28     2677.53     37.29 o 
   5   1   6     3346.70     3398.72     38.81 o 
   6   1   6      515.15      526.66     15.60 o 
   7   1   6     1357.48     1372.92     61.79 o 
   8   1   6       23.18       22.58     10.67 o 
   9   1   6      537.46      528.10     25.31 o 
  10   1   6       41.59       25.54     15.54 o 
  11   1   6       59.56       89.58     18.08 o 
   0   2   6    24945.54    23216.86    474.87 o 
   1   2   6        0.78        1.71      1.85 o 
   2   2   6     8035.28     7675.52     64.21 o 
   3   2   6     3073.54     3329.52     28.89 o 
   4   2   6      483.30      460.44      9.09 o 
   5   2   6        0.35       -2.34      3.85 o 
   6   2   6      560.13      544.27     14.04 o 
   7   2   6        0.67        7.36      8.35 o 
   8   2   6      161.04      188.36     16.12 o 
   9   2   6        4.06        4.50     13.57 o 
  10   2   6       27.98       48.00     13.06 o 
  11   2   6        0.03       -7.58     12.94 o 
   1   3   6     7112.80     7229.39     66.96 o 
   2   3   6      333.89      333.14      7.42 o 
   3   3   6       17.45       16.56      2.93 o 
   4   3   6      238.49      258.95      7.58 o 
   5   3   6     1960.30     1888.45     26.49 o 
   6   3   6       39.10       43.86      6.29 o 
   7   3   6        5.05       -3.04      6.84 o 
   8   3   6        6.15       -8.86      8.37 o 
   9   3   6        7.58       -2.40      9.56 o 
  10   3   6        0.12      -14.21      9.48 o 
  11   3   6       79.59       59.32     26.24 o 
   0   4   6     1281.57     1153.55     23.19 o 
   1   4   6      185.95      239.05      7.96 o 
   2   4   6      883.21      982.30     19.76 o 
   3   4   6     1253.41     1283.55     16.02 o 
   4   4   6      441.77      373.91     11.33 o 
   5   4   6        1.61       -2.23      4.57 o 
   6   4   6       43.21       38.50      6.59 o 
   7   4   6        7.47       -5.32      8.33 o 
   8   4   6       36.80       38.03     10.73 o 
   9   4   6        0.34       -3.73     11.10 o 
  10   4   6        2.48        5.39     12.71 o 
   1   5   6      249.97      282.65      8.18 o 
   2   5   6       30.94       32.86      4.58 o 
   3   5   6     1318.44     1361.38     19.05 o 
   4   5   6       33.82       32.50      5.52 o 
   5   5   6       90.52       79.63      9.09 o 
   6   5   6        4.43       -2.43      6.01 o 
   7   5   6       56.79       67.24     12.36 o 
   8   5   6       10.01       15.21     10.99 o 
   9   5   6       23.44        9.63     12.68 o 
  10   5   6       10.77        4.39     13.37 o 
   0   6   6     2837.88     2861.67     46.80 o 
   1   6   6       58.56       61.50      6.68 o 
   2   6   6      389.40      430.18     16.35 o 
   3   6   6      127.45      109.06      7.00 o 
   4   6   6      158.48      132.53      8.45 o 
   5   6   6       30.34       27.23      7.23 o 
   6   6   6       22.75       18.46      8.29 o 
   7   6   6       28.45       24.72     11.04 o 
   8   6   6        0.72        2.79     11.02 o 
   9   6   6        2.10       11.57     12.92 o 
  10   6   6       21.45       20.66     15.06 o 
   1   7   6     2286.45     2313.57     34.83 o 
   2   7   6      206.81      187.06     15.95 o 
   3   7   6      165.60      160.97     10.22 o 
   4   7   6      301.15      336.69     12.73 o 
   5   7   6      170.03      169.72     11.48 o 
   6   7   6       14.44        2.73      7.93 o 
   7   7   6      304.28      265.89     19.26 o 
   8   7   6       47.28       34.89     13.18 o 
   9   7   6        2.20       -1.92     13.04 o 
   0   8   6     3416.76     3620.96     59.27 o 
   1   8   6       12.59       20.58      6.56 o 
   2   8   6      239.47      214.21     12.90 o 
   3   8   6        1.64        8.91      6.08 o 
   4   8   6     1296.83     1379.28     25.92 o 
   5   8   6        0.38       -5.32      7.63 o 
   6   8   6      161.21      174.83     16.38 o 
   7   8   6       15.89       24.07     12.06 o 
   8   8   6        1.03        1.78     12.43 o 
   9   8   6       21.66        9.03     14.55 o 
   1   9   6      479.70      511.18     20.03 o 
   2   9   6       23.76       27.36      7.75 o 
   3   9   6      334.95      327.00     15.00 o 
   4   9   6        5.61       -2.05      7.08 o 
   5   9   6      657.63      685.07     24.35 o 
   6   9   6       39.34       24.28     12.58 o 
   7   9   6      169.96      209.95     22.19 o 
   8   9   6        0.77       19.52     15.88 o 
   0  10   6     1961.58     1714.65     83.83 o 
   1  10   6       46.23       25.21      8.97 o 
   2  10   6      106.41      153.36     13.77 o 
   3  10   6        4.31       17.50      8.85 o 
   4  10   6      245.31      268.86     15.89 o 
   5  10   6        2.59       -6.05     12.61 o 
   6  10   6      251.37      264.45     21.12 o 
   7  10   6        3.81        0.25     18.96 o 
   1  11   6       79.48       71.38     12.51 o 
   2  11   6       33.33       21.59     10.11 o 
   3  11   6      204.89      223.79     22.72 o 
   4  11   6        2.87        1.64      9.07 o 
   5  11   6       81.89       60.15     25.34 o 
   6  11   6        2.12       17.72     19.82 o 
   0  12   6       96.75       80.00     31.82 o 
   1  12   6        0.02       -9.78     11.74 o 
   2  12   6      109.63      118.21     15.09 o 
   3  12   6        0.09        4.91     12.16 o 
   4  12   6       44.29       47.11     12.40 o 
   5  12   6        1.94        5.77     18.89 o 
   1   1   7      949.16      944.20     12.58 o 
   2   1   7       98.19      139.64      4.20 o 
   3   1   7        9.34        2.71      2.19 o 
   4   1   7      258.38      239.99      5.94 o 
   5   1   7      562.50      622.99     12.32 o 
   6   1   7       40.98       55.36      6.12 o 
   7   1   7       90.76       91.83     10.60 o 
   8   1   7      101.20       87.24     11.84 o 
   9   1   7      162.42      165.81     15.20 o 
  10   1   7       33.82       32.80     12.34 o 
  11   1   7        0.54      -11.52     12.58 o 
   0   2   7       91.97      134.34      6.45 o 
   1   2   7        8.67       24.84      3.69 o 
   2   2   7     1207.90     1129.42     12.87 o 
   3   2   7        2.83        0.60      2.22 o 
   4   2   7     3913.87     3896.65     34.12 o 
   5   2   7        3.99        5.22      4.54 o 
   6   2   7      390.98      405.63     12.81 o 
   7   2   7        0.13       -4.52      6.92 o 
   8   2   7      356.65      360.58     25.45 o 
   9   2   7        2.48       -0.43      9.52 o 
  10   2   7       28.32       27.14     11.76 o 
  11   2   7       27.98       25.56     13.64 o 
   1   3   7      844.93      716.58     21.24 o 
   2   3   7     1592.77     1588.54     40.45 o 
   3   3   7     3950.46     3807.22     34.81 o 
   4   3   7      159.72      156.54      5.91 o 
   5   3   7     1816.82     1735.52     25.61 o 
   6   3   7        0.64       -0.87      5.00 o 
   7   3   7      539.19      525.94     19.28 o 
   8   3   7       72.18       55.37     11.20 o 
   9   3   7      255.66      264.02     17.95 o 
  10   3   7        1.26        0.45     11.00 o 
  11   3   7       13.01       33.41     15.62 o 
   0   4   7      825.17      801.04     22.09 o 
   1   4   7      587.70      607.09     15.38 o 
   2   4   7    11177.52    11109.12    140.86 o 
   3   4   7     2294.12     2319.76     24.32 o 
   4   4   7      706.96      672.08     11.84 o 
   5   4   7        6.71       -0.65      4.80 o 
   6   4   7      557.92      600.91     20.12 o 
   7   4   7       79.84       79.01     10.55 o 
   8   4   7      435.35      437.96     22.91 o 
   9   4   7        5.63       -8.23     10.70 o 
  10   4   7       19.11        4.49     13.02 o 
   1   5   7     4848.81     4772.20     43.85 o 
   2   5   7       17.32       14.27      4.13 o 
   3   5   7     4488.64     4372.91     62.85 o 
   4   5   7     1046.11     1053.60     19.00 o 
   5   5   7      217.11      229.18     12.78 o 
   6   5   7        1.42        5.03      6.49 o 
   7   5   7      236.65      246.64     17.79 o 
   8   5   7        0.12      -11.07     10.55 o 
   9   5   7      174.68      143.88     21.54 o 
  10   5   7        0.33      -15.65     13.24 o 
   0   6   7     1662.77     1549.35     32.00 o 
   1   6   7        0.53       -1.43      3.88 o 
   2   6   7     4403.63     4385.24     49.56 o 
   3   6   7       20.78       22.37      5.80 o 
   4   6   7      999.38     1024.70     19.94 o 
   5   6   7       21.54        2.52      7.34 o 
   6   6   7      212.31      205.72     17.58 o 
   7   6   7       26.66       25.40     13.75 o 
   8   6   7      120.81      121.98     16.08 o 
   9   6   7       57.70       52.41     14.91 o 
  10   6   7        3.19        3.96     14.57 o 
   1   7   7     1156.92     1178.75     23.63 o 
   2   7   7      100.72       90.45      9.30 o 
   3   7   7      424.54      451.44     19.44 o 
   4   7   7     1110.39     1089.51     23.78 o 
   5   7   7      690.60      657.77     31.24 o 
   6   7   7       41.28       33.97     10.00 o 
   7   7   7       32.66       45.96     12.83 o 
   8   7   7       15.29        0.90     11.84 o 
   9   7   7      123.15       91.22     17.65 o 
   0   8   7       62.51       87.87     13.45 o 
   1   8   7      467.18      475.57     16.27 o 
   2   8   7      118.22      118.54      9.84 o 
   3   8   7       84.40       78.52      8.52 o 
   4   8   7      296.29      322.22     14.87 o 
   5   8   7       47.96       62.87     11.96 o 
   6   8   7      110.41       92.33     14.11 o 
   7   8   7        0.04       -5.48     12.21 o 
   8   8   7       58.59       88.36     18.69 o 
   9   8   7       16.92       32.99     16.96 o 
   1   9   7        0.29        1.27      8.28 o 
   2   9   7       98.28       99.85     10.45 o 
   3   9   7       11.62       14.73      7.81 o 
   4   9   7        0.44       -3.18      7.41 o 
   5   9   7      114.87      136.20     15.48 o 
   6   9   7        3.89      -10.37     12.49 o 
   7   9   7       12.36       12.83     13.98 o 
   8   9   7        2.22       -4.09     15.19 o 
   0  10   7      176.89      159.23     23.06 o 
   1  10   7       16.15       11.06      8.47 o 
   2  10   7        1.69        3.15      8.32 o 
   3  10   7       47.29       17.14      9.61 o 
   4  10   7       30.95       25.41      9.16 o 
   5  10   7        1.28        9.13     11.77 o 
   6  10   7        0.74      -11.46     12.25 o 
   7  10   7        5.48       23.02     15.87 o 
   1  11   7        9.92       16.41     10.18 o 
   2  11   7       11.42       14.72     10.14 o 
   3  11   7       54.60       50.99     13.66 o 
   4  11   7       10.83       23.28     10.32 o 
   5  11   7       63.47       48.18     18.12 o 
   6  11   7        8.15       16.06     16.64 o 
   0  12   7       37.15       48.72     20.72 o 
   1  12   7       11.37      -10.69     12.11 o 
   2  12   7       54.89       35.64     12.38 o 
   3  12   7        0.01        8.06     12.37 o 
   4  12   7       55.14       68.99     17.85 o 
   5  12   7       18.86        6.24     24.54 o 
   0   0   8    13011.60    11338.49    186.64 o 
   1   0   8       58.65       37.99      5.94 o 
   2   0   8     1978.61     1980.28     30.45 o 
   3   0   8       79.02       79.39      5.67 o 
   4   0   8     1198.83     1150.76     17.30 o 
   5   0   8      294.54      320.47     16.21 o 
   6   0   8     2071.90     2011.19     66.35 o 
   7   0   8      250.60      233.64     28.89 o 
   8   0   8      816.33      762.61     31.29 o 
   9   0   8        2.76        8.41     11.51 o 
  10   0   8      202.41      219.81     23.44 o 
  11   0   8       30.63       18.21     16.73 o 
   1   1   8     6315.21     6276.83     54.41 o 
   2   1   8      499.34      549.36      8.44 o 
   3   1   8      709.30      627.06     10.07 o 
   4   1   8       18.67       19.93      3.43 o 
   5   1   8     5741.70     5561.22     58.26 o 
   6   1   8      379.46      369.82     11.34 o 
   7   1   8      972.19      947.31     22.65 o 
   8   1   8       86.83       94.90     11.00 o 
   9   1   8       36.01       37.13     10.35 o 
  10   1   8        0.91       -1.57      9.88 o 
  11   1   8       24.73       27.48     12.84 o 
   0   2   8     4378.78     4502.21     53.60 o 
   1   2   8     1228.59     1433.75     16.31 o 
   2   2   8     3562.48     3617.40     31.03 o 
   3   2   8      239.82      327.68      7.20 o 
   4   2   8     1242.40     1183.17     19.11 o 
   5   2   8       15.46       15.74      4.36 o 
   6   2   8      719.12      705.82     15.28 o 
   7   2   8       56.99       47.68      8.35 o 
   8   2   8      120.42      109.34     13.46 o 
   9   2   8        7.34       16.66     10.60 o 
  10   2   8       87.05       87.29     13.49 o 
  11   2   8       13.60       18.22     12.02 o 
   1   3   8     4201.59     4242.17     51.74 o 
   2   3   8      558.96      553.10     18.14 o 
   3   3   8     1291.84     1269.14     15.96 o 
   4   3   8       36.32       35.17      4.57 o 
   5   3   8      332.32      371.58     10.90 o 
   6   3   8       21.99       27.51      5.86 o 
   7   3   8       22.21       30.69      8.73 o 
   8   3   8        2.28        1.00      8.66 o 
   9   3   8       80.42       75.65     14.97 o 
  10   3   8       14.89       21.59     13.65 o 
   0   4   8     3478.55     3397.21     78.16 o 
   1   4   8       30.92       23.73      3.73 o 
   2   4   8      605.04      638.34     15.15 o 
   3   4   8       10.38        2.97      3.07 o 
   4   4   8       40.44       65.63      5.36 o 
   5   4   8        0.44        5.99      6.14 o 
   6   4   8        3.42       10.80      6.35 o 
   7   4   8       29.72       21.08      9.86 o 
   8   4   8        9.60       -3.67     10.55 o 
   9   4   8        1.58        6.20     11.37 o 
  10   4   8        4.22        4.82     12.62 o 
   1   5   8      512.34      562.31     13.59 o 
   2   5   8     1197.69     1207.87     19.64 o 
   3   5   8       23.64       27.18      5.38 o 
   4   5   8      177.40      206.00      9.34 o 
   5   5   8      291.01      290.94     14.16 o 
   6   5   8      134.99      155.54     11.26 o 
   7   5   8       62.69       96.95     13.93 o 
   8   5   8       94.38       82.31     14.27 o 
   9   5   8        0.02      -12.65     11.79 o 
  10   5   8        2.68        3.40     14.12 o 
   0   6   8     1305.81     1368.16     30.24 o 
   1   6   8       10.85       10.59      4.46 o 
   2   6   8       69.68       77.65      7.67 o 
   3   6   8        3.49        4.58      4.97 o 
   4   6   8      188.72      175.10      9.63 o 
   5   6   8        4.64        0.97      7.33 o 
   6   6   8      252.08      278.91     15.66 o 
   7   6   8        3.46       16.22     10.56 o 
   8   6   8        3.78       17.84     11.79 o 
   9   6   8        0.95      -11.29     12.36 o 
   1   7   8     1192.12     1237.98     24.69 o 
   2   7   8        8.25        9.11      5.51 o 
   3   7   8      917.67      904.34     21.42 o 
   4   7   8       68.73       76.92      8.76 o 
   5   7   8      130.28      145.63     14.33 o 
   6   7   8      133.48      128.36     16.12 o 
   7   7   8        2.30        3.15     11.12 o 
   8   7   8        5.92       -2.02     11.85 o 
   9   7   8       17.11       21.14     13.55 o 
   0   8   8     2704.36     2819.51     55.72 o 
   1   8   8      331.92      336.17     14.52 o 
   2   8   8      107.66      110.80      9.34 o 
   3   8   8       97.78       84.79      9.58 o 
   4   8   8      456.96      482.55     26.45 o 
   5   8   8       73.73       71.34     12.68 o 
   6   8   8      403.19      405.25     22.59 o 
   7   8   8        0.94        1.45     12.83 o 
   8   8   8       50.66       47.55     16.71 o 
   1   9   8     1153.29     1096.95     25.74 o 
   2   9   8       37.38       39.17      9.58 o 
   3   9   8      319.65      342.40     14.78 o 
   4   9   8       16.38        1.57      7.81 o 
   5   9   8      199.73      299.05     20.37 o 
   6   9   8       14.20        9.78     12.04 o 
   7   9   8       83.17      103.19     19.46 o 
   8   9   8        0.20       -5.23     14.89 o 
   0  10   8       38.55       18.03     14.21 o 
   1  10   8       41.00       29.70     16.16 o 
   2  10   8      178.58      238.23     16.31 o 
   3  10   8       13.50        3.77      8.37 o 
   4  10   8      492.18      499.62     20.20 o 
   5  10   8        0.18       -1.32     11.67 o 
   6  10   8      211.87      254.31     22.13 o 
   7  10   8        1.90       -6.66     15.50 o 
   1  11   8      234.83      246.00     17.78 o 
   2  11   8       61.97       55.87     12.06 o 
   3  11   8      120.56      130.36     15.69 o 
   4  11   8        2.44       -9.36     10.44 o 
   5  11   8       53.94       48.54     17.83 o 
   6  11   8       61.16       78.01     19.51 o 
   0  12   8       72.75       48.69     22.01 o 
   1  12   8        9.64       14.22     13.64 o 
   2  12   8       27.95       18.69     11.95 o 
   3  12   8        1.33       -4.04     10.27 o 
   4  12   8       32.00       13.14     14.49 o 
   2  13   8        8.99       22.05     27.04 o 
   1   1   9       74.78       68.45      4.04 o 
   2   1   9      695.35      676.34     10.42 o 
   3   1   9      704.83      730.35     10.64 o 
   4   1   9      576.78      591.18     10.07 o 
   5   1   9     1119.74     1124.25     17.66 o 
   6   1   9        0.60       -4.09      4.20 o 
   7   1   9      123.85      107.54      8.58 o 
   8   1   9        3.21       -5.19      7.08 o 
   9   1   9        1.23       11.59      9.07 o 
  10   1   9        0.41        8.05     10.59 o 
  11   1   9        4.74       16.86     12.27 o 
   0   2   9       30.35       66.87      6.29 o 
   1   2   9     1586.55     1652.91     18.88 o 
   2   2   9      262.20      248.34      6.13 o 
   3   2   9       27.94       24.65      3.31 o 
   4   2   9     1719.74     1731.99     19.49 o 
   5   2   9      186.05      188.72      7.94 o 
   6   2   9      914.93      946.86     18.79 o 
   7   2   9      162.13      143.95     10.10 o 
   8   2   9      255.38      273.19     15.04 o 
   9   2   9       17.61       17.69      9.52 o 
  10   2   9       78.66       74.33     12.92 o 
   1   3   9     5448.33     5365.94     75.52 o 
   2   3   9     1290.65     1325.91     20.61 o 
   3   3   9     1952.05     1792.69     20.39 o 
   4   3   9      353.93      411.05      9.32 o 
   5   3   9      810.78      811.91     16.77 o 
   6   3   9       47.86       58.88      6.78 o 
   7   3   9      206.22      202.65     11.30 o 
   8   3   9       45.94       34.37      9.83 o 
   9   3   9      124.97      112.40     16.41 o 
  10   3   9        1.94        0.63     14.35 o 
   0   4   9      892.27      856.10     21.96 o 
   1   4   9       71.28      105.33      6.95 o 
   2   4   9     2821.44     2708.32     29.52 o 
   3   4   9       16.47       19.01      5.76 o 
   4   4   9     2188.23     2132.15     28.58 o 
   5   4   9      166.77      154.68     11.18 o 
   6   4   9      520.60      474.49     16.96 o 
   7   4   9       31.73       39.71     10.67 o 
   8   4   9      330.27      346.53     21.41 o 
   9   4   9       22.62       23.13     16.35 o 
  10   4   9       69.18       83.28     17.19 o 
   1   5   9     5294.33     5164.65     55.14 o 
   2   5   9      245.35      253.77     10.72 o 
   3   5   9     4164.01     4178.80     50.98 o 
   4   5   9      149.66      141.11      9.46 o 
   5   5   9      120.23      158.28     11.85 o 
   6   5   9      186.01      184.45     12.06 o 
   7   5   9       48.29       53.90     10.67 o 
   8   5   9      138.96      155.57     17.28 o 
   9   5   9      102.23       97.66     18.07 o 
  10   5   9       14.03       -0.99     13.85 o 
   0   6   9      773.39      736.36     24.74 o 
   1   6   9      173.16      166.53     10.07 o 
   2   6   9     2293.04     2267.00     34.47 o 
   3   6   9       16.88       21.01      6.23 o 
   4   6   9      461.05      483.83     15.56 o 
   5   6   9      245.13      253.17     14.75 o 
   6   6   9      324.02      331.03     27.59 o 
   7   6   9        3.03        0.05      9.36 o 
   8   6   9      364.25      377.79     23.28 o 
   9   6   9        0.33        7.49     12.70 o 
   1   7   9      751.94      743.37     23.92 o 
   2   7   9       41.02       36.68      7.27 o 
   3   7   9     1241.68     1229.40     25.45 o 
   4   7   9      304.45      296.66     13.94 o 
   5   7   9       67.06       62.90     12.13 o 
   6   7   9      109.33      125.02     14.82 o 
   7   7   9      117.28      140.59     20.95 o 
   8   7   9       77.81       83.45     16.21 o 
   9   7   9       13.53       28.73     14.91 o 
   0   8   9      174.60      139.75     19.58 o 
   1   8   9      100.15      108.44      9.49 o 
   2   8   9      114.64       83.55      9.42 o 
   3   8   9       67.52       78.09      9.48 o 
   4   8   9      291.60      289.94     17.73 o 
   5   8   9        0.03       -0.43     10.16 o 
   6   8   9      196.67      224.28     18.46 o 
   7   8   9        1.16       -0.54     13.56 o 
   8   8   9       83.22      108.66     20.70 o 
   1   9   9       85.38       93.05     10.69 o 
   2   9   9       79.99       58.01      8.77 o 
   3   9   9        6.92       15.81      8.37 o 
   4   9   9       53.63       34.79      9.36 o 
   5   9   9       12.46        6.04     10.75 o 
   6   9   9        6.12       -5.48     11.74 o 
   7   9   9        0.42        2.19     14.23 o 
   8   9   9        0.02        0.91     16.48 o 
   0  10   9        1.92        6.01     15.42 o 
   1  10   9       73.49      101.17     12.68 o 
   2  10   9       87.02       94.81     11.69 o 
   3  10   9       12.81       18.94      9.48 o 
   4  10   9        1.14       14.97      9.09 o 
   5  10   9        0.79        6.90     12.25 o 
   6  10   9        0.35        6.37     13.47 o 
   7  10   9        0.29       -4.99     15.30 o 
   1  11   9        2.69       -4.15      9.70 o 
   2  11   9       15.83        8.30      9.52 o 
   3  11   9      106.65       88.97     13.89 o 
   4  11   9       25.63       28.23     11.91 o 
   5  11   9        7.36      -20.24     13.49 o 
   6  11   9        0.28       -6.24     27.46 o 
   0  12   9       20.50       60.51     20.99 o 
   1  12   9        0.34        3.61     13.20 o 
   2  12   9       68.29       70.66     13.14 o 
   3  12   9        7.34       12.69     11.65 o 
   4  12   9       52.76       81.38     27.66 o 
   0   0  10     3258.49     3193.06     83.20 o 
   1   0  10     1112.56     1093.85     23.84 o 
   2   0  10     6045.50     5901.71     75.38 o 
   3   0  10      159.50      225.45     18.25 o 
   4   0  10     2164.53     2150.63     32.14 o 
   5   0  10       65.86       53.53      8.59 o 
   6   0  10     2227.10     2173.85     41.98 o 
   7   0  10      795.94      731.08     45.09 o 
   8   0  10       71.58       68.29     20.97 o 
   9   0  10        1.56        9.23     12.47 o 
  10   0  10       95.10       78.90     27.62 o 
   1   1  10     3645.55     3619.29     35.50 o 
   2   1  10     1254.47     1254.67     15.82 o 
   3   1  10     2490.49     2421.00     23.94 o 
   4   1  10       62.71       72.03      4.89 o 
   5   1  10     1639.66     1657.73     24.49 o 
   6   1  10       14.82       18.08      5.44 o 
   7   1  10      670.03      631.91     18.20 o 
   8   1  10        0.89       -7.58      7.62 o 
   9   1  10       57.43       74.70     11.63 o 
  10   1  10        3.36        9.15     10.80 o 
   0   2  10    13211.90    13724.23    145.10 o 
   1   2  10      574.80      671.65     14.91 o 
   2   2  10      373.50      376.90     10.73 o 
   3   2  10       50.17       45.16      3.92 o 
   4   2  10     1128.34     1119.52     18.75 o 
   5   2  10        2.28        6.58      4.36 o 
   6   2  10      601.60      655.31     18.51 o 
   7   2  10      141.10      138.75      9.49 o 
   8   2  10      185.03      188.27     13.23 o 
   9   2  10        4.65       10.47      9.22 o 
  10   2  10      122.95      121.08     15.80 o 
   1   3  10     1033.36     1061.25     15.27 o 
   2   3  10       18.26       14.37      3.58 o 
   3   3  10      187.91      172.00      9.18 o 
   4   3  10      204.64      199.74      7.28 o 
   5   3  10     1161.50     1091.73     22.07 o 
   6   3  10        1.69       -3.58      5.41 o 
   7   3  10       53.19       55.54      8.26 o 
   8   3  10       27.51       19.59     11.03 o 
   9   3  10       33.03       58.09     14.36 o 
  10   3  10        0.38        0.05     13.71 o 
   0   4  10      123.81      120.30     15.67 o 
   1   4  10       10.36       12.04      4.39 o 
   2   4  10      242.31      228.21     14.83 o 
   3   4  10     1214.46     1167.82     19.61 o 
   4   4  10      272.66      293.98     10.41 o 
   5   4  10        1.19        0.11      6.50 o 
   6   4  10       23.26       21.28      7.28 o 
   7   4  10       49.39       47.25      9.32 o 
   8   4  10       19.41      -11.50     11.27 o 
   9   4  10        2.28      -14.20     11.23 o 
  10   4  10       19.72       20.11     14.47 o 
   1   5  10        0.12        2.90      4.26 o 
   2   5  10       36.45       56.39      6.96 o 
   3   5  10       74.53       73.30      6.80 o 
   4   5  10       61.49       58.81      6.79 o 
   5   5  10      509.94      488.58     18.14 o 
   6   5  10      113.77      108.92     12.65 o 
   7   5  10       73.23       75.66     11.70 o 
   8   5  10        1.17        8.81     10.89 o 
   9   5  10        8.82       12.27     13.18 o 
  10   5  10        1.30        1.85     14.57 o 
   0   6  10     1285.21     1308.69     30.63 o 
   1   6  10       57.78       71.02      8.36 o 
   2   6  10        1.79       -1.46      5.56 o 
   3   6  10       47.38       56.60      7.76 o 
   4   6  10      275.85      252.48     12.24 o 
   5   6  10        1.13       12.11      9.08 o 
   6   6  10       63.60       65.86     11.05 o 
   7   6  10        0.15       10.64      9.88 o 
   8   6  10        8.56        8.70     12.44 o 
   9   6  10        4.35        4.43     12.89 o 
   1   7  10     1554.57     1557.98     26.85 o 
   2   7  10       49.44       40.62      7.17 o 
   3   7  10       18.88       26.30      6.83 o 
   4   7  10      806.90      793.55     19.25 o 
   5   7  10      161.11      198.88     16.45 o 
   6   7  10       40.49       42.56     12.05 o 
   7   7  10       46.13       39.94     12.36 o 
   8   7  10        4.06        5.14     18.17 o 
   9   7  10       31.63        4.15     17.24 o 
   0   8  10       83.77      102.74     12.16 o 
   1   8  10        9.82       10.29      6.30 o 
   2   8  10     1224.04     1219.41     33.44 o 
   3   8  10       45.78       31.28      8.12 o 
   4   8  10      239.13      238.79     14.06 o 
   5   8  10        8.75        3.31     10.41 o 
   6   8  10      121.46      113.40     15.84 o 
   7   8  10        8.08       19.04     12.14 o 
   8   8  10       46.07       48.26     18.26 o 
   1   9  10      351.14      342.81     15.84 o 
   2   9  10        7.51        6.46      7.69 o 
   3   9  10      725.72      741.32     22.39 o 
   4   9  10       80.25       73.04     10.85 o 
   5   9  10      105.31       92.78     16.33 o 
   6   9  10       65.16       64.15     14.80 o 
   7   9  10      114.82      151.74     21.93 o 
   0  10  10      267.29      322.48     30.10 o 
   1  10  10       13.56       11.12      8.29 o 
   2  10  10      239.56      255.09     16.59 o 
   3  10  10      273.13      276.13     16.41 o 
   4  10  10      120.17      117.25     13.25 o 
   5  10  10        6.60        2.87     11.80 o 
   6  10  10      160.60      174.63     23.48 o 
   1  11  10      149.39      189.29     23.41 o 
   2  11  10        0.11        6.38     10.33 o 
   3  11  10       90.40       75.58     13.82 o 
   4  11  10        1.74        5.94     12.96 o 
   5  11  10      128.32      120.18     32.27 o 
   0  12  10      124.22      117.71     20.77 o 
   1  12  10        0.15       -6.59     11.75 o 
   2  12  10        8.13       13.53     12.94 o 
   3  12  10       12.47        1.20     15.19 o 
   4  12  10       45.47       67.54     22.78 o 
   1   1  11      225.32      239.17      7.38 o 
   2   1  11      179.17      181.49      7.13 o 
   3   1  11      227.07      254.11      8.22 o 
   4   1  11      196.15      197.60      7.15 o 
   5   1  11      111.46      107.00      7.39 o 
   6   1  11       82.97       82.20      7.22 o 
   7   1  11      124.02      125.19      8.65 o 
   8   1  11        5.52       -2.74      8.12 o 
   9   1  11       28.76       14.11      9.69 o 
  10   1  11        0.36       -5.69     10.14 o 
   0   2  11     3162.60     3378.53     45.41 o 
   1   2  11      479.76      545.83     11.83 o 
   2   2  11      437.09      371.19      7.60 o 
   3   2  11      262.53      273.44     10.65 o 
   4   2  11      734.25      736.43     12.44 o 
   5   2  11      795.11      753.77     15.60 o 
   6   2  11      858.03      824.01     16.62 o 
   7   2  11       40.65       50.29      7.52 o 
   8   2  11        4.67       13.37      8.99 o 
   9   2  11        0.53        3.41     11.12 o 
  10   2  11       11.81       14.41     11.47 o 
   1   3  11     1177.45     1014.58     15.27 o 
   2   3  11       94.17      116.48      6.13 o 
   3   3  11     1710.14     1799.94     23.32 o 
   4   3  11      388.55      359.86     10.14 o 
   5   3  11     1158.49     1224.15     23.94 o 
   6   3  11       53.52       57.04      8.78 o 
   7   3  11      269.56      270.91     21.35 o 
   8   3  11       42.34       19.51     14.53 o 
   9   3  11       90.80      104.39     24.50 o 
  10   3  11       13.26        9.99     13.30 o 
   0   4  11     7672.72     7454.87     98.48 o 
   1   4  11       88.47       89.62      7.81 o 
   2   4  11     2220.06     2180.09     28.80 o 
   3   4  11        6.27       11.15      4.67 o 
   4   4  11     1095.82     1159.07     20.43 o 
   5   4  11      215.67      231.56     13.31 o 
   6   4  11       76.58       70.68     10.36 o 
   7   4  11       47.60       41.48      9.39 o 
   8   4  11      160.16      135.11     16.74 o 
   9   4  11        8.38       -0.29     11.81 o 
  10   4  11       79.27       62.93     16.50 o 
   1   5  11     1593.01     1654.50     27.96 o 
   2   5  11      845.42      864.40     26.06 o 
   3   5  11     1276.54     1297.88     24.58 o 
   4   5  11       83.51       92.31      8.68 o 
   5   5  11      371.01      387.48     25.55 o 
   6   5  11      114.04      108.24     12.05 o 
   7   5  11      602.18      669.64     25.72 o 
   8   5  11      158.40      143.71     34.47 o 
   9   5  11       95.64      100.85     16.75 o 
   0   6  11      184.86      153.26     12.10 o 
   1   6  11      131.65      140.89      9.79 o 
   2   6  11     1800.60     1993.40     32.91 o 
   3   6  11       66.80       98.25     10.86 o 
   4   6  11     1125.77     1091.48     23.87 o 
   5   6  11       20.63       30.23     10.12 o 
   6   6  11       85.24       99.55     14.25 o 
   7   6  11        0.74        7.16      9.86 o 
   8   6  11      108.63       90.43     16.10 o 
   9   6  11       12.10       28.94     14.57 o 
   1   7  11      111.59      114.57      9.97 o 
   2   7  11      124.23      130.07     10.64 o 
   3   7  11      868.11      840.47     21.68 o 
   4   7  11        5.06       12.44      7.38 o 
   5   7  11       45.54       69.13     15.47 o 
   6   7  11        0.53        7.56     10.43 o 
   7   7  11      324.68      308.21     21.89 o 
   8   7  11       14.69       28.89     16.37 o 
   9   7  11       26.91       34.94     34.11 o 
   0   8  11      521.50      505.72     38.28 o 
   1   8  11       73.59       96.18     11.84 o 
   2   8  11      170.19      172.46     13.27 o 
   3   8  11        7.74        8.92      9.30 o 
   4   8  11       35.70       35.35      9.02 o 
   5   8  11      130.38      122.82     15.61 o 
   6   8  11       31.85       28.46     12.51 o 
   7   8  11        0.03       -4.72     12.10 o 
   8   8  11       12.95       -1.81     19.48 o 
   1   9  11        0.61        2.57      7.32 o 
   2   9  11       15.94       32.20      8.08 o 
   3   9  11       78.21       82.23     10.26 o 
   4   9  11        0.67      -12.65      8.49 o 
   5   9  11       11.76        2.71     11.10 o 
   6   9  11        2.52        2.99     12.11 o 
   7   9  11        0.03       -8.54     14.87 o 
   0  10  11       63.11       25.70     16.11 o 
   1  10  11        1.96        1.97      8.58 o 
   2  10  11       55.99       40.60      9.65 o 
   3  10  11       43.40       51.87     10.06 o 
   4  10  11        0.17       12.39     10.85 o 
   5  10  11        0.61       -4.88     11.62 o 
   6  10  11        0.06        7.52     14.19 o 
   1  11  11        8.95       33.48     12.96 o 
   2  11  11       56.36       61.45     12.22 o 
   3  11  11       80.47       88.74     13.33 o 
   4  11  11        1.58        9.18     13.11 o 
   5  11  11        5.27        6.66     20.48 o 
   0  12  11       43.34       52.86     41.19 o 
   1  12  11        0.17       -3.29     12.53 o 
   2  12  11       74.92       81.55     17.25 o 
   3  12  11        1.97       -4.96     13.61 o 
   0   0  12    15726.71    15616.68    259.01 o 
   1   0  12        6.04        0.76      4.67 o 
   2   0  12     1240.72     1065.90     22.96 o 
   3   0  12     1291.31     1254.32     41.99 o 
   4   0  12     2262.12     2301.32     40.82 o 
   5   0  12      211.95      223.62     13.80 o 
   6   0  12      774.55      737.01     26.42 o 
   7   0  12       10.45       17.00      9.73 o 
   8   0  12       31.42       39.78     13.51 o 
   9   0  12       22.71       14.29     14.33 o 
  10   0  12       58.04       57.98     26.54 o 
   1   1  12     2964.87     2813.92     33.87 o 
   2   1  12     1250.19     1255.43     24.66 o 
   3   1  12     1971.26     2023.56     22.10 o 
   4   1  12      160.41      170.15      7.67 o 
   5   1  12     1036.98     1051.92     25.28 o 
   6   1  12      131.26      107.97      8.61 o 
   7   1  12      268.58      255.57     11.10 o 
   8   1  12        3.36        6.34      8.24 o 
   9   1  12      145.01      137.75     13.95 o 
  10   1  12        0.44       -2.12     11.20 o 
   0   2  12      419.81      454.99     21.64 o 
   1   2  12      151.22      168.93      6.77 o 
   2   2  12     1333.42     1357.97     16.05 o 
   3   2  12      214.89      212.50      7.03 o 
   4   2  12     2028.86     1922.32     25.23 o 
   5   2  12       21.15        8.90      5.32 o 
   6   2  12      648.61      585.45     15.53 o 
   7   2  12      257.22      260.80     11.94 o 
   8   2  12       31.88       33.59      9.96 o 
   9   2  12       25.80       14.62     11.16 o 
  10   2  12       23.19       29.07     14.62 o 
   1   3  12      538.74      537.75     12.02 o 
   2   3  12        2.59        2.58      3.48 o 
   3   3  12      566.38      553.10     15.01 o 
   4   3  12       59.46       55.47      6.32 o 
   5   3  12        8.67        8.94      6.16 o 
   6   3  12       25.46       29.13      7.97 o 
   7   3  12      543.89      547.74     22.39 o 
   8   3  12        0.18       -4.95     10.19 o 
   9   3  12       47.70       44.11     13.88 o 
  10   3  12        7.42        7.88     13.89 o 
   0   4  12      212.53      219.75     12.77 o 
   1   4  12      350.16      387.06     12.95 o 
   2   4  12       15.77        6.44      4.82 o 
   3   4  12      216.30      220.52     12.11 o 
   4   4  12       36.05       55.53      8.46 o 
   5   4  12      219.49      219.55     13.22 o 
   6   4  12       79.55       69.30      9.59 o 
   7   4  12      107.34      106.40     11.64 o 
   8   4  12       22.43       14.52     11.37 o 
   9   4  12        2.86       12.69     12.85 o 
  10   4  12        1.94      -10.81     13.47 o 
   1   5  12        2.69        0.88      5.06 o 
   2   5  12        4.08       -4.10      4.96 o 
   3   5  12       17.17       19.36      6.25 o 
   4   5  12       32.69       31.94      6.85 o 
   5   5  12       86.76       62.91     11.04 o 
   6   5  12       42.90       41.80     10.33 o 
   7   5  12        1.30       12.20      9.05 o 
   8   5  12       13.65       22.29     12.73 o 
   9   5  12        5.95        0.09     12.56 o 
   0   6  12       13.26       15.71      7.49 o 
   1   6  12       88.98      101.68     11.03 o 
   2   6  12      630.52      600.32     17.66 o 
   3   6  12        0.04        3.81      6.03 o 
   4   6  12        4.73        1.60      6.49 o 
   5   6  12       68.82       48.25     11.85 o 
   6   6  12       17.55        5.66     10.39 o 
   7   6  12       16.95       -0.76     10.05 o 
   8   6  12       22.16       27.03     15.34 o 
   9   6  12       15.10       18.54     16.58 o 
   1   7  12      141.30      142.43     12.63 o 
   2   7  12       92.40       73.02      9.29 o 
   3   7  12      128.22      109.94     11.08 o 
   4   7  12       75.17       82.85     11.40 o 
   5   7  12      443.06      464.20     27.46 o 
   6   7  12      122.88      108.24     15.45 o 
   7   7  12       38.45       18.10     11.30 o 
   8   7  12        0.10      -12.38     14.53 o 
   0   8  12      790.58      779.55     30.67 o 
   1   8  12      161.62      148.52     12.04 o 
   2   8  12      613.70      599.20     23.72 o 
   3   8  12        0.13        3.09      7.18 o 
   4   8  12       92.14      125.78     13.12 o 
   5   8  12        9.80        9.23     11.04 o 
   6   8  12       71.60       78.26     16.71 o 
   7   8  12       18.86        0.48     15.10 o 
   8   8  12       35.11       58.57     19.36 o 
   1   9  12      281.06      302.15     18.14 o 
   2   9  12      279.11      275.78     16.34 o 
   3   9  12       84.70       82.85     11.17 o 
   4   9  12       41.57       32.94     11.25 o 
   5   9  12      354.93      345.44     38.79 o 
   6   9  12      115.13      128.86     18.18 o 
   7   9  12       68.37       62.21     18.78 o 
   0  10  12      205.67      228.76     28.02 o 
   1  10  12        0.01       -0.26      8.59 o 
   2  10  12      437.97      462.21     20.34 o 
   3  10  12       12.33       31.11     10.28 o 
   4  10  12      100.37      110.18     14.93 o 
   5  10  12       13.03        5.85     12.87 o 
   6  10  12       43.51       37.01     16.44 o 
   1  11  12       75.37      103.74     16.62 o 
   2  11  12       34.64       35.19     12.49 o 
   3  11  12       61.75       53.41     15.49 o 
   4  11  12        0.18       12.60     15.19 o 
   5  11  12       73.12       39.52     31.62 o 
   0  12  12       91.08       69.06     34.53 o 
   1  12  12       10.48       14.72     21.17 o 
   2  12  12       84.95       63.32     19.36 o 
   3  12  12       10.74       12.29     20.45 o 
   1   1  13      311.68      311.13     10.27 o 
   2   1  13      507.46      502.17     11.33 o 
   3   1  13      164.76      189.94      6.93 o 
   4   1  13       28.54       33.04      5.95 o 
   5   1  13      304.80      271.38     10.73 o 
   6   1  13        6.34        6.53      5.53 o 
   7   1  13        9.51        3.93      6.11 o 
   8   1  13        1.04        1.56      8.94 o 
   9   1  13        0.23       -1.79     10.45 o 
  10   1  13        2.61       16.99     12.47 o 
   0   2  13     2852.79     2711.35     45.41 o 
   1   2  13        3.49        4.27      3.58 o 
   2   2  13     1116.16     1107.65     14.60 o 
   3   2  13       11.42        7.84      4.05 o 
   4   2  13      673.46      660.73     17.50 o 
   5   2  13      134.20      104.02      9.44 o 
   6   2  13        1.62       -0.15      5.71 o 
   7   2  13        9.18        6.96      6.55 o 
   8   2  13       64.50       56.97     13.81 o 
   9   2  13        6.14       11.39     13.15 o 
  10   2  13       32.60       19.52     14.59 o 
   1   3  13     2063.26     2031.88     28.70 o 
   2   3  13        0.76        3.25      3.66 o 
   3   3  13     1271.39     1276.89     22.59 o 
   4   3  13      743.02      763.49     17.29 o 
   5   3  13       71.17       79.61     14.46 o 
   6   3  13        3.05       -1.64      6.72 o 
   7   3  13      414.62      455.77     18.32 o 
   8   3  13       34.48       39.27     12.47 o 
   9   3  13       28.51       19.93     13.69 o 
  10   3  13        0.26      -11.01     14.03 o 
   0   4  13      969.46      913.37     34.66 o 
   1   4  13       93.51       96.39      8.14 o 
   2   4  13     1517.95     1522.26     26.71 o 
   3   4  13       63.24       66.06      7.60 o 
   4   4  13      928.04     1015.47     22.09 o 
   5   4  13        0.52       -3.86      7.05 o 
   6   4  13      508.65      540.19     20.69 o 
   7   4  13        1.49        8.52      8.54 o 
   8   4  13       97.55       65.12     20.18 o 
   9   4  13       77.36       71.77     15.99 o 
   1   5  13      190.78      200.97     11.02 o 
   2   5  13       77.05       66.88      9.66 o 
   3   5  13     1791.13     1878.01     32.40 o 
   4   5  13      445.04      451.62     32.13 o 
   5   5  13      398.61      393.87     20.39 o 
   6   5  13        5.05        9.11     10.30 o 
   7   5  13      462.82      478.59     21.56 o 
   8   5  13       50.27       50.70     15.18 o 
   9   5  13       69.81       85.53     16.52 o 
   0   6  13     2556.68     2493.94     62.37 o 
   1   6  13       18.58       15.04      8.65 o 
   2   6  13      145.66      150.83     10.82 o 
   3   6  13      201.35      180.63     11.69 o 
   4   6  13      384.34      373.04     24.89 o 
   5   6  13        2.95       -2.95      9.75 o 
   6   6  13      210.25      216.61     17.66 o 
   7   6  13       28.62       19.61     10.72 o 
   8   6  13      106.18      102.19     19.85 o 
   9   6  13       18.60       11.72     16.90 o 
   1   7  13      215.12      237.69     13.28 o 
   2   7  13       81.91       68.97     10.06 o 
   3   7  13      299.50      293.24     14.51 o 
   4   7  13        8.03       11.45      9.80 o 
   5   7  13      237.28      284.41     29.36 o 
   6   7  13       27.93       25.62     12.67 o 
   7   7  13       55.37       46.64     13.18 o 
   8   7  13        0.94       11.56     16.24 o 
   0   8  13      301.07      327.40     37.56 o 
   1   8  13       23.33       13.92      7.84 o 
   2   8  13      130.87      148.08     16.03 o 
   3   8  13        0.69        9.66      8.32 o 
   4   8  13      161.33      180.37     15.62 o 
   5   8  13        1.68        0.21     10.64 o 
   6   8  13        2.89        2.78     12.51 o 
   7   8  13        0.83        9.54     13.81 o 
   1   9  13       34.29       24.35      8.99 o 
   2   9  13       18.26       17.08      9.14 o 
   3   9  13       15.64       15.79      9.04 o 
   4   9  13       22.83       21.03     10.77 o 
   5   9  13        2.14       10.92     12.83 o 
   6   9  13        5.47       23.93     14.25 o 
   7   9  13       31.60       13.85     17.29 o 
   0  10  13        1.13       18.69     13.54 o 
   1  10  13       48.78       47.51     10.79 o 
   2  10  13        7.41        0.94      8.88 o 
   3  10  13        6.19       -3.53      9.21 o 
   4  10  13       16.25       17.56     17.89 o 
   5  10  13        0.29       10.88     15.93 o 
   6  10  13        4.91       -8.87     16.28 o 
   1  11  13      111.21       75.74     15.92 o 
   2  11  13        4.39        4.75     11.37 o 
   3  11  13        2.01        8.87     11.18 o 
   4  11  13        0.83      -11.23     22.05 o 
   2  12  13       94.79      110.24     36.19 o 
   0   0  14      659.09      607.06     26.47 o 
   1   0  14      549.43      587.14     17.99 o 
   2   0  14     1586.61     1651.20     32.07 o 
   3   0  14      559.32      524.61     17.73 o 
   4   0  14     2536.55     2575.65     45.54 o 
   5   0  14        5.77        6.68      9.48 o 
   6   0  14      244.26      286.42     17.21 o 
   7   0  14       11.06        8.22      9.92 o 
   8   0  14      167.58      204.19     20.65 o 
   9   0  14        9.90       -4.09     14.81 o 
  10   0  14       69.46       86.85     25.16 o 
   1   1  14     4615.30     4481.96     49.29 o 
   2   1  14       52.54       61.55      6.23 o 
   3   1  14     1232.97     1177.80     16.64 o 
   4   1  14       39.62       53.19      6.99 o 
   5   1  14      323.87      347.35     13.47 o 
   6   1  14      199.11      193.19     10.72 o 
   7   1  14      106.57      100.34      9.45 o 
   8   1  14        5.95       16.92     10.16 o 
   9   1  14       49.55       39.95     12.78 o 
  10   1  14       22.12       25.13     13.15 o 
   0   2  14     1203.43     1200.86     27.56 o 
   1   2  14       12.39        8.21      4.03 o 
   2   2  14      416.94      409.21      9.97 o 
   3   2  14      188.75      204.78      8.33 o 
   4   2  14      327.86      318.21     12.02 o 
   5   2  14        5.96        4.14      6.09 o 
   6   2  14      824.13      814.97     27.08 o 
   7   2  14        0.22       -4.30      6.14 o 
   8   2  14      147.54      144.94     14.47 o 
   9   2  14        9.93        4.24     12.59 o 
  10   2  14       33.89       52.74     16.91 o 
   1   3  14      233.98      251.29     13.17 o 
   2   3  14       13.70       18.36      4.90 o 
   3   3  14      695.08      673.09     13.81 o 
   4   3  14      676.90      677.57     27.01 o 
   5   3  14      125.67      144.09     19.54 o 
   6   3  14      484.19      467.56     18.54 o 
   7   3  14       74.90       67.40     10.64 o 
   8   3  14       30.46       29.98     13.14 o 
   9   3  14        6.98       -0.06     12.16 o 
   0   4  14       30.65       32.46     15.69 o 
   1   4  14       14.51       12.01      5.52 o 
   2   4  14       15.28       11.38      5.92 o 
   3   4  14        8.26       12.13      6.28 o 
   4   4  14       41.42       48.29     10.49 o 
   5   4  14        3.11       -1.86      8.51 o 
   6   4  14      290.15      285.75     16.43 o 
   7   4  14       11.75       16.24      9.19 o 
   8   4  14        5.38       -8.67     11.63 o 
   9   4  14        4.33        7.32     12.76 o 
   1   5  14        0.04        5.20      5.76 o 
   2   5  14      212.20      194.59     15.04 o 
   3   5  14        5.39       12.30      6.41 o 
   4   5  14       49.07       55.93     11.46 o 
   5   5  14       66.44       75.56     12.66 o 
   6   5  14        2.29        5.26     10.61 o 
   7   5  14        2.27        4.42     10.10 o 
   8   5  14        0.00      -13.35     13.69 o 
   9   5  14        0.01       28.42     18.11 o 
   0   6  14       27.30       36.47     11.27 o 
   1   6  14        0.83       -3.97      5.94 o 
   2   6  14      213.28      206.93     12.25 o 
   3   6  14      120.90      144.77     11.09 o 
   4   6  14        2.00        2.26      9.41 o 
   5   6  14       14.70        9.25     10.65 o 
   6   6  14      105.95       86.59     14.91 o 
   7   6  14        8.70        9.00     10.73 o 
   8   6  14       21.95       28.96     21.22 o 
   1   7  14      213.79      237.90     13.71 o 
   2   7  14      261.56      233.07     13.52 o 
   3   7  14      102.12       83.94     10.02 o 
   4   7  14        0.87       15.89     10.25 o 
   5   7  14      211.62      229.97     18.85 o 
   6   7  14       12.46       20.63     12.41 o 
   7   7  14       34.47       53.74     15.18 o 
   8   7  14        3.29       15.31     17.17 o 
   0   8  14      108.07       90.15     15.32 o 
   1   8  14        3.43       10.13      7.71 o 
   2   8  14      193.88      207.18     15.29 o 
   3   8  14        5.11        5.02      7.94 o 
   4   8  14      120.63      153.12     16.65 o 
   5   8  14        0.51        5.83     11.72 o 
   6   8  14      169.52      173.54     19.36 o 
   7   8  14       53.84       54.72     16.67 o 
   1   9  14      363.64      355.93     27.02 o 
   2   9  14       37.40       30.20     10.23 o 
   3   9  14       66.33       81.50     11.87 o 
   4   9  14        7.14       -5.17     11.59 o 
   5   9  14      259.50      262.83     21.90 o 
   6   9  14       29.39       43.10     15.91 o 
   0  10  14      180.46      218.65     28.68 o 
   1  10  14       31.26       36.22     11.39 o 
   2  10  14      177.85      174.38     18.18 o 
   3  10  14        0.38      -11.10      9.13 o 
   4  10  14       54.19       33.56     14.32 o 
   5  10  14       10.39        3.53     13.98 o 
   1  11  14      194.64      243.91     27.60 o 
   2  11  14       14.65       20.98     12.55 o 
   3  11  14       27.26       25.06     17.06 o 
   4  11  14        2.50      -13.69     19.36 o 
   1   1  15      802.62      831.30     25.97 o 
   2   1  15      402.76      409.39     12.17 o 
   3   1  15      567.67      563.74     12.42 o 
   4   1  15      205.70      242.16     10.88 o 
   5   1  15      262.01      236.49     14.06 o 
   6   1  15       10.20       16.17      6.77 o 
   7   1  15       27.03       22.50      7.47 o 
   8   1  15        2.54       -0.04      9.80 o 
   9   1  15        4.72        0.81     11.13 o 
   0   2  15      159.50      175.92     11.95 o 
   1   2  15        0.13        9.55      4.23 o 
   2   2  15     1512.06     1486.24     19.95 o 
   3   2  15      299.82      316.24     10.22 o 
   4   2  15      247.11      267.85     11.64 o 
   5   2  15       58.00       49.78      7.87 o 
   6   2  15       15.95       19.71      7.12 o 
   7   2  15        4.80       -0.43      6.68 o 
   8   2  15       75.98       48.24     15.01 o 
   9   2  15       28.91       26.73     14.27 o 
   1   3  15      590.41      535.36     14.69 o 
   2   3  15       11.44        4.69      4.98 o 
   3   3  15     2116.77     2190.25     29.50 o 
   4   3  15      106.09       98.20      9.58 o 
   5   3  15       68.02       82.29      9.75 o 
   6   3  15        1.34        1.60      7.73 o 
   7   3  15      128.98      144.15     13.10 o 
   8   3  15        5.30       15.40     12.48 o 
   9   3  15        8.58        3.14     13.20 o 
   0   4  15      855.23      755.18     27.27 o 
   1   4  15        0.06       -1.36      5.20 o 
   2   4  15      306.29      321.69     13.43 o 
   3   4  15        8.21       16.24      6.59 o 
   4   4  15      739.92      821.79     46.24 o 
   5   4  15      299.75      264.86     17.40 o 
   6   4  15      277.67      313.62     27.20 o 
   7   4  15        9.84       25.30      9.71 o 
   8   4  15      251.76      270.31     21.85 o 
   9   4  15       14.59       31.72     14.93 o 
   1   5  15      666.48      649.72     26.76 o 
   2   5  15       21.61       17.40      7.01 o 
   3   5  15      530.63      516.91     17.38 o 
   4   5  15        3.04       -1.53     10.21 o 
   5   5  15      431.91      459.39     46.06 o 
   6   5  15       28.51       17.81     11.17 o 
   7   5  15      181.82      176.43     16.43 o 
   8   5  15       26.26       46.42     17.37 o 
   9   5  15       29.99       25.77     18.20 o 
   0   6  15      236.81      221.29     19.32 o 
   1   6  15      133.30      143.10     11.28 o 
   2   6  15       67.47       79.71      9.46 o 
   3   6  15       27.29       34.60      8.39 o 
   4   6  15      660.99      635.64     26.50 o 
   5   6  15       63.30       70.03     13.69 o 
   6   6  15      286.87      289.71     21.08 o 
   7   6  15        1.83        5.13     10.97 o 
   8   6  15       43.12       23.94     16.47 o 
   1   7  15      601.01      645.66     26.33 o 
   2   7  15        9.91        9.30      7.20 o 
   3   7  15      131.70      127.96     11.78 o 
   4   7  15       96.77       68.64     18.97 o 
   5   7  15       56.55       81.68     18.17 o 
   6   7  15        0.45       12.20     12.77 o 
   7   7  15       17.06        2.85     13.25 o 
   8   7  15        1.36       -8.91     16.13 o 
   0   8  15      413.37      417.27     47.56 o 
   1   8  15       19.37       26.92      8.86 o 
   2   8  15       33.00       36.16     10.60 o 
   3   8  15       16.74        0.45      8.17 o 
   4   8  15        8.40       -5.19     10.89 o 
   5   8  15        0.05        6.90     12.19 o 
   6   8  15       25.99       28.96     14.53 o 
   7   8  15        1.56       13.81     15.69 o 
   1   9  15       20.83       20.51     10.00 o 
   2   9  15       13.00       14.33      9.01 o 
   3   9  15       28.65       19.93      9.94 o 
   4   9  15        0.66        7.39     11.44 o 
   5   9  15        0.73        8.04     13.08 o 
   6   9  15        7.44        2.92     14.86 o 
   0  10  15       30.15       40.15     19.71 o 
   1  10  15        0.14        1.54     10.68 o 
   2  10  15        0.50       -8.66      9.42 o 
   3  10  15       12.61        9.23     10.34 o 
   4  10  15        0.97        3.38     13.43 o 
   5  10  15        3.39       -8.58     20.85 o 
   1  11  15       19.65       38.53     15.72 o 
   2  11  15        7.90       11.29     16.01 o 
   3  11  15       14.53       24.86     15.68 o 
   0   0  16     4049.00     3844.78    121.48 o 
   1   0  16      139.04      156.88     13.97 o 
   2   0  16     1773.54     1776.46     35.29 o 
   3   0  16      773.90      739.84     28.99 o 
   4   0  16        7.33       14.79      8.17 o 
   5   0  16        3.07       11.38      8.66 o 
   6   0  16      436.43      459.37     21.76 o 
   7   0  16       30.02       30.37     13.84 o 
   8   0  16      108.43      141.02     24.52 o 
   9   0  16        4.47        3.37     17.83 o 
   1   1  16     1045.28     1029.04     28.43 o 
   2   1  16        7.36        9.05      6.31 o 
   3   1  16      765.51      740.13     15.87 o 
   4   1  16      526.67      543.52     21.05 o 
   5   1  16      684.85      687.52     23.84 o 
   6   1  16      138.37      149.59     10.48 o 
   7   1  16       90.86      113.93     10.49 o 
   8   1  16        9.87       13.32     11.01 o 
   9   1  16       71.49      104.90     15.43 o 
   0   2  16      398.70      400.87     17.44 o 
   1   2  16        3.69        2.95      4.38 o 
   2   2  16     1175.67     1196.35     19.47 o 
   3   2  16       67.38       93.60      7.11 o 
   4   2  16      317.54      340.69     13.31 o 
   5   2  16      120.47      144.41     10.47 o 
   6   2  16       79.91       80.02      9.03 o 
   7   2  16       78.44       99.63     10.98 o 
   8   2  16       66.78       58.69     14.23 o 
   9   2  16        1.87       -7.25     12.99 o 
   1   3  16      240.33      263.65     11.35 o 
   2   3  16      157.68      169.64      9.05 o 
   3   3  16       22.29       15.28      6.00 o 
   4   3  16       67.58       65.18     10.09 o 
   5   3  16      439.56      445.54     17.37 o 
   6   3  16       67.60       60.20     10.02 o 
   7   3  16      122.08      138.31     13.35 o 
   8   3  16        0.08       -0.55     12.06 o 
   9   3  16       16.97       22.09     14.22 o 
   0   4  16       13.39       -0.10      8.94 o 
   1   4  16        0.22       -2.62      5.57 o 
   2   4  16       84.78      104.18      9.52 o 
   3   4  16      373.69      366.76     15.12 o 
   4   4  16       62.61       54.02     11.38 o 
   5   4  16       25.53       25.54     11.07 o 
   6   4  16        2.65       11.00     10.99 o 
   7   4  16        1.56        4.25      9.96 o 
   8   4  16       11.69       24.79     15.99 o 
   9   4  16        1.66        1.60     15.40 o 
   1   5  16       98.35       91.02      9.98 o 
   2   5  16       82.08       87.74     13.77 o 
   3   5  16        0.03       -2.53      6.60 o 
   4   5  16        1.81        9.03     10.16 o 
   5   5  16       26.61       29.41     11.71 o 
   6   5  16        8.99       19.96     11.79 o 
   7   5  16        0.05       -1.99      9.93 o 
   8   5  16        2.13       10.01     15.04 o 
   0   6  16       12.40       13.14     10.67 o 
   1   6  16      104.15      121.31     11.03 o 
   2   6  16       70.24       83.61     10.26 o 
   3   6  16        7.81       -0.90      7.38 o 
   4   6  16      145.50      141.98     17.09 o 
   5   6  16       21.24       25.45     12.09 o 
   6   6  16       21.09       22.79     13.57 o 
   7   6  16       22.54       19.36     12.16 o 
   8   6  16       20.15       16.84     16.85 o 
   1   7  16      136.99      153.01     15.04 o 
   2   7  16        0.05        2.89      7.28 o 
   3   7  16       32.32       28.06      9.10 o 
   4   7  16       25.66        7.87     11.34 o 
   5   7  16      165.44      181.98     18.62 o 
   6   7  16       12.77       10.79     13.68 o 
   7   7  16       53.71       57.49     16.04 o 
   0   8  16       53.47       65.64     21.99 o 
   1   8  16        7.38        4.55      8.01 o 
   2   8  16      147.64      148.16     13.11 o 
   3   8  16       38.87       22.25      9.46 o 
   4   8  16       86.01       85.79     15.41 o 
   5   8  16        7.69       19.42     13.40 o 
   6   8  16      146.03      141.91     19.32 o 
   7   8  16       24.04       53.67     32.45 o 
   1   9  16      264.91      266.68     29.06 o 
   2   9  16        2.37        7.10      9.50 o 
   3   9  16       56.03       52.26     11.44 o 
   4   9  16        0.28       -5.44     11.98 o 
   5   9  16       73.05       64.54     17.49 o 
   6   9  16        0.70        9.85     19.72 o 
   0  10  16      222.86      341.13     48.26 o 
   1  10  16        7.76       22.46     11.65 o 
   2  10  16       78.50       88.88     13.77 o 
   3  10  16        0.71      -11.01     10.09 o 
   4  10  16       35.38       14.78     19.97 o 
   1  11  16       87.13       49.90     24.39 o 
   2  11  16        1.09       -8.99     13.62 o 
   1   1  17        1.84       -0.99      6.03 o 
   2   1  17      124.05      138.75      8.61 o 
   3   1  17      544.45      547.89     14.35 o 
   4   1  17      118.70      122.59     10.40 o 
   5   1  17        0.34       14.74      7.15 o 
   6   1  17        0.14        4.24      6.69 o 
   7   1  17       15.63       16.52      8.26 o 
   8   1  17        9.40      -16.37     15.67 o 
   9   1  17        0.25      -17.65     14.91 o 
   0   2  17      501.38      502.20     19.90 o 
   1   2  17       27.86       24.09      5.34 o 
   2   2  17      869.64      814.36     16.36 o 
   3   2  17       15.71       14.32      5.34 o 
   4   2  17       21.02       20.68      6.98 o 
   5   2  17       64.76       81.13     14.36 o 
   6   2  17       12.89       17.20      7.61 o 
   7   2  17        3.91        7.87      8.32 o 
   8   2  17       42.79        9.67     12.51 o 
   9   2  17        0.31      -11.35     13.21 o 
   1   3  17      380.45      361.96     13.31 o 
   2   3  17       30.39       35.00      6.84 o 
   3   3  17      641.70      656.39     17.52 o 
   4   3  17       20.09       29.02      9.08 o 
   5   3  17       29.55       33.16      9.88 o 
   6   3  17        3.54        2.11      8.93 o 
   7   3  17      180.24      187.41     14.91 o 
   8   3  17       13.58        8.90     13.32 o 
   9   3  17       59.76       40.07     16.63 o 
   0   4  17      361.07      350.15     21.09 o 
   1   4  17       29.19       29.65      7.83 o 
   2   4  17      284.09      291.72     13.70 o 
   3   4  17      173.66      161.20     11.63 o 
   4   4  17      998.39     1013.55     42.39 o 
   5   4  17       35.50       38.37     14.62 o 
   6   4  17      125.22      149.45     16.75 o 
   7   4  17        7.98        2.58     10.86 o 
   8   4  17       36.63       72.48     18.67 o 
   1   5  17      351.15      353.31     15.38 o 
   2   5  17       86.18       95.80     11.78 o 
   3   5  17      177.58      181.34     12.16 o 
   4   5  17      239.19      202.28     17.20 o 
   5   5  17      424.64      421.31     43.95 o 
   6   5  17        4.06       -1.87     12.07 o 
   7   5  17      130.21      116.84     20.28 o 
   8   5  17        1.09      -13.63     14.75 o 
   0   6  17      897.63      939.45     41.77 o 
   1   6  17        0.60        5.16      7.38 o 
   2   6  17      223.80      216.72     13.55 o 
   3   6  17       62.44       48.21      9.33 o 
   4   6  17      180.83      192.48     20.56 o 
   5   6  17       91.98      108.93     16.21 o 
   6   6  17       81.77      101.04     17.71 o 
   7   6  17        3.58       -2.90     11.94 o 
   1   7  17      191.39      203.88     14.14 o 
   2   7  17        4.80       15.20      8.43 o 
   3   7  17       73.61       62.68     11.38 o 
   4   7  17        3.46        5.18     11.49 o 
   5   7  17       63.51       60.37     15.01 o 
   6   7  17        2.57       -1.29     12.98 o 
   7   7  17       29.07       26.39     16.04 o 
   0   8  17       15.01        4.42     11.99 o 
   1   8  17       12.77       -0.25      9.26 o 
   2   8  17       75.12       85.42     11.89 o 
   3   8  17        7.46       11.05     10.52 o 
   4   8  17       23.63       11.72     12.11 o 
   5   8  17       14.95        0.90     15.17 o 
   6   8  17       27.92       28.61     16.01 o 
   1   9  17       20.48       23.16     11.10 o 
   2   9  17        1.52       -5.98      9.07 o 
   3   9  17        0.05        1.14      9.77 o 
   4   9  17       15.44       10.08     13.61 o 
   5   9  17        0.02       -2.10     16.83 o 
   0  10  17        5.99       30.03     19.09 o 
   1  10  17       11.00        2.66     11.46 o 
   2  10  17        3.16        7.52     11.04 o 
   3  10  17        0.47       20.25     15.37 o 
   4  10  17        1.52      -18.55     18.88 o 
   1  11  17        4.22       24.96     29.54 o 
   0   0  18      267.99      290.79     32.86 o 
   1   0  18       97.01       85.97     17.68 o 
   2   0  18     2153.42     2332.57     44.55 o 
   3   0  18      914.67      877.24     30.66 o 
   4   0  18      207.74      188.13     23.32 o 
   5   0  18       12.61       -1.43     11.08 o 
   6   0  18       41.62       54.03     20.90 o 
   7   0  18      167.88      208.74     21.86 o 
   8   0  18       42.34       26.58     18.42 o 
   9   0  18        9.04       -1.87     18.68 o 
   1   1  18      556.95      587.21     17.94 o 
   2   1  18      681.14      649.34     15.91 o 
   3   1  18       68.36       76.64      7.73 o 
   4   1  18      128.91      132.30     15.69 o 
   5   1  18      637.30      667.43     18.38 o 
   6   1  18      130.75      143.58     10.94 o 
   7   1  18      116.91      123.48     12.22 o 
   8   1  18        1.55        3.36     14.68 o 
   9   1  18       90.13      100.54     21.59 o 
   0   2  18      570.88      568.53     28.28 o 
   1   2  18       22.28       26.98      6.75 o 
   2   2  18      947.77      894.97     17.61 o 
   3   2  18       83.67       85.76      7.47 o 
   4   2  18       54.83       98.06     10.75 o 
   5   2  18       18.68       11.79      7.96 o 
   6   2  18       79.76      114.16     12.29 o 
   7   2  18       35.20       32.33      9.71 o 
   8   2  18       38.96       43.74     14.59 o 
   1   3  18       12.09        6.52      6.35 o 
   2   3  18        0.76       11.28      6.50 o 
   3   3  18      176.30      203.96     11.52 o 
   4   3  18      324.01      362.07     18.08 o 
   5   3  18      349.37      382.99     37.14 o 
   6   3  18       12.79        6.35     10.04 o 
   7   3  18        6.91        7.27     10.38 o 
   8   3  18        0.95        3.65     14.13 o 
   0   4  18        5.74       13.19      9.97 o 
   1   4  18       73.13       55.64      8.72 o 
   2   4  18      138.10      135.97     11.14 o 
   3   4  18       36.52       35.44      8.58 o 
   4   4  18        2.69        2.93      9.53 o 
   5   4  18        1.03        2.65     10.80 o 
   6   4  18        6.66       -6.47     10.85 o 
   7   4  18        5.37       18.36     11.38 o 
   8   4  18        5.30       35.98     17.08 o 
   1   5  18       16.64       20.85      8.08 o 
   2   5  18        9.13        5.54      7.04 o 
   3   5  18        2.15        3.33      7.24 o 
   4   5  18       22.62       29.60     11.83 o 
   5   5  18        2.46        7.08     10.80 o 
   6   5  18        8.34       -3.54     12.06 o 
   7   5  18        0.27       -6.03     11.16 o 
   8   5  18       11.61       14.74     16.53 o 
   0   6  18      111.25       49.48     14.71 o 
   1   6  18       49.00       52.32      9.63 o 
   2   6  18        1.57       -2.89      7.74 o 
   3   6  18       77.36       87.21     10.79 o 
   4   6  18       42.06       36.60     12.82 o 
   5   6  18        2.45        8.23     11.64 o 
   6   6  18       81.16      108.68     17.77 o 
   7   6  18       12.33       20.10     13.46 o 
   1   7  18       37.37       55.26     11.17 o 
   2   7  18       20.66       11.11      8.75 o 
   3   7  18      122.50      142.22     13.28 o 
   4   7  18       39.78       36.69     16.75 o 
   5   7  18       29.39       31.04     14.01 o 
   6   7  18        5.58       16.99     14.12 o 
   0   8  18       64.40       38.81     15.58 o 
   1   8  18       18.61       16.20     10.63 o 
   2   8  18      159.34      174.98     14.55 o 
   3   8  18        0.11       -3.78      9.57 o 
   4   8  18       70.00       62.33     19.00 o 
   5   8  18        7.91      -12.15     13.30 o 
   6   8  18       44.45       67.99     26.12 o 
   1   9  18      105.23       93.41     14.12 o 
   2   9  18        1.22       -1.57      9.61 o 
   3   9  18       65.66       43.40     13.29 o 
   4   9  18        0.22       15.65     16.43 o 
   5   9  18       23.98      -28.77     19.18 o 
   0  10  18       93.63      107.68     25.97 o 
   1  10  18        0.26       -4.61     13.08 o 
   2  10  18       87.00       76.22     17.17 o 
   3  10  18        2.13      -10.25     18.86 o 
   1   1  19      311.23      308.86     14.21 o 
   2   1  19       98.81       86.96      8.24 o 
   3   1  19       44.15       45.97      7.24 o 
   4   1  19       28.69       31.84      8.94 o 
   5   1  19        9.59       29.97      8.68 o 
   6   1  19       10.91        3.63      8.06 o 
   7   1  19       29.70       26.17      9.58 o 
   8   1  19        0.02       -5.38     12.99 o 
   0   2  19      127.84      111.21     14.40 o 
   1   2  19       22.32       12.16      6.82 o 
   2   2  19       26.57       25.80      6.91 o 
   3   2  19        6.74       -2.28      5.40 o 
   4   2  19      295.60      321.79     17.76 o 
   5   2  19        0.40       12.21      9.70 o 
   6   2  19       34.92       64.89     11.21 o 
   7   2  19        0.44       -0.81      8.91 o 
   8   2  19       14.53        7.49     13.02 o 
   1   3  19      256.59      271.42     15.75 o 
   2   3  19        3.97        8.96      6.53 o 
   3   3  19      132.86      112.61     10.02 o 
   4   3  19       48.66       34.49     10.27 o 
   5   3  19      242.92      246.11     16.93 o 
   6   3  19       18.58       19.53     10.75 o 
   7   3  19       60.55       58.24     13.77 o 
   8   3  19       16.22       28.03     15.27 o 
   0   4  19      917.35      906.75     40.68 o 
   1   4  19       21.39       24.67      8.98 o 
   2   4  19      205.02      208.32     14.40 o 
   3   4  19        7.40        3.99      7.60 o 
   4   4  19      103.07       79.98     13.79 o 
   5   4  19       21.50       17.83     15.25 o 
   6   4  19      142.74      194.63     24.48 o 
   7   4  19        1.75        9.75     11.35 o 
   8   4  19       40.03       51.62     16.18 o 
   1   5  19      290.23      298.85     24.17 o 
   2   5  19       48.39       35.86      8.75 o 
   3   5  19      436.70      409.11     28.94 o 
   4   5  19      117.51      153.86     37.47 o 
   5   5  19       55.48       41.07     13.09 o 
   6   5  19       23.14       19.78     13.81 o 
   7   5  19       36.79       33.26     13.39 o 
   0   6  19      142.14      180.08     24.80 o 
   1   6  19        0.05       -0.79      8.77 o 
   2   6  19      188.65      177.49     20.47 o 
   3   6  19       29.25        9.55      9.79 o 
   4   6  19      183.51      191.00     35.55 o 
   5   6  19       21.50       19.85     12.64 o 
   6   6  19       68.92       62.85     15.69 o 
   7   6  19        3.46       14.49     13.18 o 
   1   7  19       93.49      103.57     13.86 o 
   2   7  19        5.26       -0.24      8.57 o 
   3   7  19       54.58       66.52     15.18 o 
   4   7  19       63.09       54.36     14.75 o 
   5   7  19       36.60       11.97     13.85 o 
   6   7  19        6.35        3.07     14.56 o 
   0   8  19       14.48       -2.71     13.97 o 
   1   8  19        4.58        3.33      9.67 o 
   2   8  19       32.57       37.88     11.31 o 
   3   8  19        1.48        9.21     11.37 o 
   4   8  19       15.86        8.41     14.20 o 
   5   8  19        0.04      -15.54     19.19 o 
   1   9  19        2.58       -7.12     10.57 o 
   2   9  19       13.74       -3.09     10.41 o 
   3   9  19        8.41        1.96     13.35 o 
   4   9  19        0.50       23.94     21.18 o 
   1  10  19        1.49      -22.61     15.07 o 
   2  10  19        2.56       -7.32     15.48 o 
   0   0  20      141.98      143.11     28.70 o 
   1   0  20      325.62      327.42     23.72 o 
   2   0  20      144.69      166.87     17.49 o 
   3   0  20       27.68       26.60     12.72 o 
   4   0  20      237.54      247.25     54.50 o 
   5   0  20       49.53       13.61     13.10 o 
   6   0  20      304.90      277.64     23.58 o 
   7   0  20       68.00       74.03     15.51 o 
   8   0  20      112.20      122.05     21.68 o 
   1   1  20      680.68      718.88     23.01 o 
   2   1  20        7.73       13.10      6.53 o 
   3   1  20       98.07      103.17     12.28 o 
   4   1  20       32.83       43.43     15.18 o 
   5   1  20      253.95      209.38     13.49 o 
   6   1  20       50.47       49.57      9.93 o 
   7   1  20        0.84       -3.77      9.52 o 
   8   1  20       17.49       -3.56     12.61 o 
   0   2  20       47.78       53.52     17.49 o 
   1   2  20       13.48       14.97      6.98 o 
   2   2  20      504.17      530.40     15.48 o 
   3   2  20       68.79       59.56      9.04 o 
   4   2  20      109.99      130.81     13.59 o 
   5   2  20       21.82       21.73     10.23 o 
   6   2  20      122.00      142.79     14.16 o 
   7   2  20       39.76       36.47     12.54 o 
   8   2  20       61.72       94.94     24.10 o 
   1   3  20      217.14      208.08     15.19 o 
   2   3  20      275.46      243.97     13.15 o 
   3   3  20      144.31      151.35     12.37 o 
   4   3  20       58.68       34.57     12.28 o 
   5   3  20        3.06       -1.92      9.70 o 
   6   3  20        2.60       -5.34     10.88 o 
   7   3  20        6.35       21.56     12.43 o 
   8   3  20        6.05       39.56     18.78 o 
   0   4  20       37.00        3.56     11.67 o 
   1   4  20       12.00       13.63      9.81 o 
   2   4  20       97.36       70.64     12.81 o 
   3   4  20        0.77        6.40      8.87 o 
   4   4  20        7.78       28.01     11.89 o 
   5   4  20        8.36        1.00     11.48 o 
   6   4  20        7.51        9.86     13.09 o 
   7   4  20        2.66       -2.11     12.35 o 
   1   5  20        6.65       22.13      9.46 o 
   2   5  20       37.34       47.26     10.05 o 
   3   5  20        3.01        6.23      9.13 o 
   4   5  20       24.62        3.15     10.89 o 
   5   5  20        0.91        0.08     11.84 o 
   6   5  20        2.91        3.77     13.78 o 
   7   5  20       21.99       29.44     13.93 o 
   0   6  20        0.67       -9.09     11.95 o 
   1   6  20        0.10        3.13      9.22 o 
   2   6  20       71.29       62.54     10.62 o 
   3   6  20       18.42       10.38     10.53 o 
   4   6  20        5.67       14.26     12.73 o 
   5   6  20       19.17       22.26     13.92 o 
   6   6  20        8.67        9.32     14.08 o 
   1   7  20       54.30       41.58     11.32 o 
   2   7  20        3.01       -1.47      8.67 o 
   3   7  20       98.72       77.73     15.77 o 
   4   7  20        1.98       -7.08     12.40 o 
   5   7  20       18.76       16.01     14.86 o 
   6   7  20        9.78        9.15     26.62 o 
   0   8  20      149.32      146.39     24.98 o 
   1   8  20        0.20       -7.67     10.06 o 
   2   8  20       45.85       48.27     12.02 o 
   3   8  20       19.55       24.81     14.74 o 
   4   8  20       32.82       33.40     18.55 o 
   5   8  20        2.25        2.21     20.01 o 
   1   9  20       72.79       63.28     14.16 o 
   2   9  20        3.58       11.43     15.13 o 
   3   9  20       54.17       77.45     39.73 o 
   1   1  21        5.97        5.54      7.65 o 
   2   1  21       20.41       12.63      7.34 o 
   3   1  21       42.93       35.95     12.41 o 
   4   1  21        4.87       -5.06      9.35 o 
   5   1  21      126.43      152.23     16.34 o 
   6   1  21        2.14       -0.09     10.68 o 
   7   1  21        0.50       -6.46     10.35 o 
   0   2  21      661.54      674.35     42.16 o 
   1   2  21       27.67       31.95      7.99 o 
   2   2  21       30.05       23.56      6.59 o 
   3   2  21       26.96       30.56     10.46 o 
   4   2  21       35.17       42.84     11.11 o 
   5   2  21        3.82        2.88      9.96 o 
   6   2  21      111.87      160.55     23.00 o 
   7   2  21        8.63       12.64     12.68 o 
   1   3  21      280.05      305.09     15.78 o 
   2   3  21       28.26        7.93      7.10 o 
   3   3  21       60.56       65.77     11.82 o 
   4   3  21       26.72       29.43     10.47 o 
   5   3  21       82.71      108.96     14.75 o 
   6   3  21        2.18        2.21     11.05 o 
   7   3  21       28.01       15.17     13.58 o 
   0   4  21      118.93      179.96     23.35 o 
   1   4  21       10.02       16.09      9.61 o 
   2   4  21      141.29      140.20     18.17 o 
   3   4  21       24.69       37.71     13.02 o 
   4   4  21      175.40      178.39     18.20 o 
   5   4  21       52.65       52.18     14.54 o 
   6   4  21       51.47       24.61     14.60 o 
   7   4  21        0.38        6.80     13.34 o 
   1   5  21      306.79      276.96     19.31 o 
   2   5  21        8.25        7.30      8.46 o 
   3   5  21      142.19      165.68     17.53 o 
   4   5  21        8.62        8.50     11.61 o 
   5   5  21       47.53       34.14     14.36 o 
   6   5  21        4.99       -9.56     13.46 o 
   0   6  21      129.36      124.04     22.17 o 
   1   6  21        1.72        3.24      9.50 o 
   2   6  21      105.51       99.81     13.75 o 
   3   6  21       23.76       25.70     12.76 o 
   4   6  21       51.12       36.29     14.22 o 
   5   6  21       30.82       23.80     14.67 o 
   6   6  21        6.52       38.57     30.99 o 
   1   7  21       25.54       22.25     11.19 o 
   2   7  21        1.49       -1.14      8.99 o 
   3   7  21       95.34      116.27     17.32 o 
   4   7  21        2.43        5.55     14.59 o 
   5   7  21       21.85      -21.12     30.78 o 
   0   8  21        3.03       22.08     17.05 o 
   1   8  21        0.04       -1.69     11.08 o 
   2   8  21        3.51        5.85     12.02 o 
   3   8  21        0.22       -8.14     37.65 o 
   4   8  21        7.56       21.54     22.39 o 
   1   9  21        0.27       19.85     16.80 o 
   2   9  21       14.36       18.70     17.29 o 
   0   0  22        5.17       -2.91     19.55 o 
   1   0  22        0.32       14.12     15.58 o 
   2   0  22      289.16      335.94     23.05 o 
   3   0  22        2.12       -7.69     32.45 o 
   4   0  22       81.21      115.18     22.65 o 
   5   0  22      159.04      235.32     25.75 o 
   6   0  22      131.96      133.66     20.69 o 
   7   0  22       49.06       45.90     15.48 o 
   1   1  22      144.77      147.13     15.26 o 
   2   1  22        8.32        6.49      7.46 o 
   3   1  22      211.11      232.68     18.71 o 
   4   1  22        5.39        8.44     10.65 o 
   5   1  22       60.21       90.82     14.36 o 
   6   1  22        3.65       -4.27     11.45 o 
   7   1  22       40.27       43.87     14.16 o 
   0   2  22       91.24      132.39     17.01 o 
   1   2  22      193.20      174.71     12.32 o 
   2   2  22       71.07       71.56      9.58 o 
   3   2  22       43.01       22.44     10.62 o 
   4   2  22       90.01       83.90     14.98 o 
   5   2  22       20.54       16.12     13.50 o 
   6   2  22       55.23       71.86     16.63 o 
   7   2  22        3.26       -8.75     12.05 o 
   1   3  22      208.36      183.94     14.73 o 
   2   3  22       51.41       50.10     10.23 o 
   3   3  22        6.23       -2.02      9.27 o 
   4   3  22        0.05       -4.20      9.88 o 
   5   3  22       26.60       24.28     12.16 o 
   6   3  22        1.89       -8.47     11.00 o 
   7   3  22        0.17       -1.07     16.71 o 
   0   4  22        8.20        2.04     14.45 o 
   1   4  22      114.68      119.15     13.52 o 
   2   4  22       12.90        1.03      9.47 o 
   3   4  22        1.35      -11.00     10.61 o 
   4   4  22       20.03       -2.98     11.71 o 
   5   4  22        0.01      -17.56     11.70 o 
   6   4  22        0.97        3.43     14.10 o 
   1   5  22        3.21        1.02      9.87 o 
   2   5  22        4.88       20.77      9.36 o 
   3   5  22        1.12       17.29     12.79 o 
   4   5  22        3.09      -14.97     11.78 o 
   5   5  22       21.89        8.19     14.21 o 
   6   5  22        8.26        4.07     20.07 o 
   0   6  22       91.44       81.35     23.50 o 
   1   6  22        0.36        6.17     10.06 o 
   2   6  22       13.01       25.24     11.17 o 
   3   6  22        0.01       -7.49     12.26 o 
   4   6  22        7.48       -5.46     13.71 o 
   5   6  22        0.04      -13.17     26.00 o 
   1   7  22       65.93       77.15     14.16 o 
   2   7  22       16.89        8.38     10.93 o 
   3   7  22        2.14        2.26     13.87 o 
   4   7  22        0.04      -10.00     18.28 o 
   0   8  22       17.43       22.80     20.19 o 
   1   8  22        3.19       12.19     12.18 o 
   2   8  22      117.22      102.66     22.28 o 
   3   8  22        1.43        2.41     21.44 o 
   1   1  23       15.68       14.77      7.80 o 
   2   1  23        0.35        1.34      7.14 o 
   3   1  23        0.64       -7.59      9.56 o 
   4   1  23       14.12       -6.32     11.02 o 
   5   1  23        0.91        8.18     11.46 o 
   6   1  23        0.17       -3.44     11.69 o 
   7   1  23       41.73       35.08     23.50 o 
   0   2  23        9.37       26.58     18.44 o 
   1   2  23       71.00       69.53     10.01 o 
   2   2  23       44.88       46.06      9.40 o 
   3   2  23       14.96        1.51     13.69 o 
   4   2  23       84.51       74.22     15.75 o 
   5   2  23       34.95       21.45     13.87 o 
   6   2  23       22.72       11.31     12.65 o 
   1   3  23       18.63       10.80      8.70 o 
   2   3  23        1.52       -2.25      8.43 o 
   3   3  23       68.56       74.31     13.00 o 
   4   3  23       17.73        5.24     10.54 o 
   5   3  23       89.31       80.52     27.38 o 
   6   3  23        0.41       -4.40     13.29 o 
   0   4  23      642.17      703.89     57.41 o 
   1   4  23        0.91        0.82      9.53 o 
   2   4  23       40.40       28.95     10.90 o 
   3   4  23       12.55        1.67     11.64 o 
   4   4  23       56.97       63.26     15.51 o 
   5   4  23       10.63       13.93     14.11 o 
   6   4  23        6.67        4.20     19.78 o 
   1   5  23       57.05       53.04     12.12 o 
   2   5  23        0.03       -4.99      9.62 o 
   3   5  23       81.44       70.75     15.50 o 
   4   5  23       14.01       13.61     13.68 o 
   5   5  23       25.05       -3.09     19.79 o 
   0   6  23       72.44       53.51     23.30 o 
   1   6  23        2.02       -1.99     10.40 o 
   2   6  23       69.64       55.20     14.12 o 
   3   6  23        0.61       20.44     13.85 o 
   4   6  23       46.03       60.01     21.85 o 
   5   6  23        0.09       36.19     29.95 o 
   1   7  23       13.05       26.03     11.77 o 
   2   7  23        1.12       18.04     11.83 o 
   3   7  23       20.69       26.45     34.94 o 
   1   8  23        1.40        0.52     15.80 o 
   2   8  23        4.39       16.34     17.30 o 
   0   0  24       36.13       17.47     22.88 o 
   1   0  24       66.75       92.97     21.62 o 
   2   0  24      203.60      184.33     26.37 o 
   3   0  24       28.55        8.65     17.47 o 
   4   0  24       81.40      110.33     25.00 o 
   5   0  24        7.14      -18.54     20.59 o 
   6   0  24       23.66       13.60     22.33 o 
   1   1  24       29.54       29.16      9.83 o 
   2   1  24        0.04       -1.45      7.48 o 
   3   1  24       80.44       68.84     16.66 o 
   4   1  24       27.81        7.98     13.33 o 
   5   1  24       36.74       57.34     14.04 o 
   6   1  24        9.38        8.40     16.02 o 
   0   2  24      204.09      202.31     20.65 o 
   1   2  24        2.12      -11.70      7.90 o 
   2   2  24       72.45       65.28     10.65 o 
   3   2  24        2.34      -11.43     11.17 o 
   4   2  24       37.16       31.55     14.57 o 
   5   2  24        6.15       -4.70     13.61 o 
   6   2  24        1.61      -19.47     15.51 o 
   1   3  24        3.26       -3.14      8.51 o 
   2   3  24        3.98        1.97      8.60 o 
   3   3  24       55.12       53.14     13.22 o 
   4   3  24        0.10      -16.92     12.20 o 
   5   3  24        6.71       -5.13     14.18 o 
   6   3  24        1.82        9.74     47.84 o 
   0   4  24      159.66      177.80     28.50 o 
   1   4  24       22.29       19.12     10.82 o 
   2   4  24        0.06       -2.05     10.04 o 
   3   4  24        0.08       -0.26     12.26 o 
   4   4  24        0.11        2.47     13.65 o 
   5   4  24        0.99      -26.52     18.09 o 
   1   5  24        5.55      -14.52      9.68 o 
   2   5  24       10.39        3.59     10.45 o 
   3   5  24        0.53       -1.56     12.69 o 
   4   5  24        6.73        7.30     20.00 o 
   5   5  24        0.35       20.38     27.46 o 
   0   6  24       10.31       12.61     17.95 o 
   1   6  24        8.88       19.64     12.63 o 
   2   6  24       10.85       10.25     12.04 o 
   3   6  24        0.53       -4.78     17.28 o 
   4   6  24        1.14      -11.44     21.50 o 
   1   7  24       32.59       51.75     18.64 o 
   2   7  24        0.63        1.79     19.60 o 
   1   1  25        0.10       -1.16      8.68 o 
   2   1  25        0.42       -2.42      8.06 o 
   3   1  25       19.22       16.66     12.37 o 
   4   1  25        2.09        3.99     13.65 o 
   5   1  25       20.98       -6.56     18.97 o 
   0   2  25       22.41       -7.45     11.69 o 
   1   2  25       13.36        6.97      8.95 o 
   2   2  25       15.21        1.87      8.45 o 
   3   2  25        1.30      -14.03     11.83 o 
   4   2  25       36.50       35.62     15.56 o 
   5   2  25        1.55        0.66     18.64 o 
   1   3  25       62.92       49.98     12.14 o 
   2   3  25        2.64        4.27      9.62 o 
   3   3  25       44.83       63.38     15.92 o 
   4   3  25       41.11       45.62     16.23 o 
   5   3  25        1.46       21.63     32.45 o 
   0   4  25       13.83       13.25     35.57 o 
   1   4  25       70.33       52.88     16.93 o 
   2   4  25       37.88       30.27     14.10 o 
   3   4  25        7.04        9.36     16.59 o 
   4   4  25       57.74       72.94     25.59 o 
   1   5  25       50.03       56.04     15.81 o 
   2   5  25        1.71       16.87     14.04 o 
   3   5  25       37.21       67.81     37.86 o 
   4   5  25        9.30        1.86     21.07 o 
   0   6  25      163.95      118.93     26.89 o 
   1   6  25       14.57        4.79     15.84 o 
   2   6  25        0.64        6.54     19.94 o 
   3   6  25        0.79      -24.13     26.62 o 
   0   0  26       57.42       41.19     28.29 o 
   1   0  26       11.88       32.86     18.72 o 
   2   0  26       44.62       37.50     24.13 o 
   3   0  26        0.34       16.78     32.45 o 
   4   0  26       33.80        9.98     30.37 o 
   1   1  26       22.91        6.16     10.11 o 
   2   1  26       23.79       28.77     11.55 o 
   3   1  26      131.65      135.40     19.45 o 
   4   1  26       10.55        0.00     19.71 o 
   5   1  26        6.78       -7.49     31.62 o 
   0   2  26       17.32       11.98     15.41 o 
   1   2  26        1.42        1.47      9.30 o 
   2   2  26       26.30       13.01     10.40 o 
   3   2  26        2.93        1.61     14.77 o 
   4   2  26       14.76       11.12     42.43 o 
   1   3  26       21.20       10.60     11.74 o 
   2   3  26        0.58        6.44     13.28 o 
   3   3  26        6.70       16.20     17.08 o 
   4   3  26        0.36       32.03     35.36 o 
   0   4  26       14.24        8.73     18.38 o 
   1   4  26       13.50        3.30     12.78 o 
   2   4  26        0.08       -0.35     15.91 o 
   3   4  26        6.47      -32.86     24.54 o 
   1   5  26        5.10       -3.73     16.00 o 
   2   5  26       11.99       -2.91     29.12 o 
   1   6  26        4.24       14.98     33.28 o 
   1   1  27       13.10        4.31     10.45 o 
   2   1  27        3.15       10.98     16.06 o 
   3   1  27        5.58       41.38     21.08 o 
   4   1  27        1.68      -10.82     30.78 o 
   0   2  27       26.04       36.48     16.08 o 
   1   2  27        1.07      -11.02     10.15 o 
   2   2  27        3.27       15.44     14.56 o 
   3   2  27       12.56       14.53     19.27 o 
   1   3  27       18.94       11.40     12.25 o 
   2   3  27        0.43       -2.20     17.35 o 
   3   3  27       37.46        9.15     29.54 o 
   0   4  27       23.19        2.70     19.67 o 
   1   4  27        0.20       11.33     19.85 o 
   2   4  27       14.08       27.04     32.45 o 
   0   0  28       15.03        0.06     19.70 o 
   1   0  28        0.17       25.66     15.53 o 
   1   1  28       24.29       13.79     11.23 o 
   2   1  28       11.95       42.43     31.62 o 
   0   2  28        5.40      -15.02     15.87 o 
   1   2  28        0.60      -14.16     12.36 o 
   1   3  28        2.02        9.69     21.97 o 
                                                 
